# Supplementary material for: Distinct liver sections exhibit sex-specific gene expression patterns in Lewis rats
Source: Sci Rep. 2025 Sep 1;15:32143. doi: 10.1038/s41598-025-17729-0 (PMC12402114; doi:10.1038/s41598-025-17729-0)
Supplement: Supplementary file 2 — Supplementary Material 2 [file 41598_2025_17729_MOESM2_ESM.xlsx]

## Sheet: Table of Content
Table	Title
Supplementary Table 1	Results of the differential gene expression analysis: all liver sections males vs. females
Supplementary Table 2	Results of the differential gene expression analysis: liver right lateral lobe males vs. females
Supplementary Table 3	Results of the differential gene expression analysis: liver median lobe males vs. females
Supplementary Table 4	Results of the differential gene expression analysis: liver left lateral lobe males vs. females
Supplementary Table 5	Genes downregulated in males and their expression in each single liver section
Supplementary Table 6	Genes upregulated in males and their expression in each single liver section
Supplementary Table 7	Results of the differential gene expression analysis: female right lateral lobe vs. female liver median lobe
Supplementary Table 8	Results of the differential gene expression analysis: female right lateral lobe vs. female left lateral lobe
Supplementary Table 9	Results of the differential gene expression analysis: female median lobe vs. female left lateral lobe
Supplementary Table 10	Results of the differential gene expression analysis: male right lateral lobe vs. male median lobe
Supplementary Table 11	Results of the differential gene expression analysis: male right lateral lobe vs. Male left lateral lobe
Supplementary Table 12	Results of the differential gene expression analysis: male median lobe vs. male left lateral lobe

## Sheet: Supplementary Table 1
	W1_1	W1_2	W1_3	W2_1	W2_2	W2_3	W3_1	W3_2	W3_3	W4_1	W4_2	W4_3	Female_mean	M1_1	M1_2	M1_3	M2_1	M2_2	M2_3	M3_1	M3_2	M3_3	M4_1	M4_2	M4_3	Male_mean	baseMean	log2FoldChange	lfcSE	stat	pvalue	padj	Symbol
ENSRNOG00000004692.7	17722.7	18494.6	23035.3	6602.39	6401.38	8307.46	12340.2	13760.8	16349.8	17867.4	20768.3	25603.5	15604.5	19.5062	18.7782	27.0447	11.0659	12.5534	21.1154	14.2931	19.0741	14.8036	7.45065	22.2558	37.0331	18.7479	7811.62	-9.73048	0.242247	-40.1676	0	0	A1bg
ENSRNOG00000004294.5	5283.32	5288.04	5432.29	1968.09	2367.29	1974.57	5362.19	3884.76	3830.19	4617.81	5732.28	5653.27	4282.84	7.18651	4.17294	2.35171	4.02398	4.48335	4.69232	5.71723	4.0156	10.856	4.65666	6.77349	5.55496	5.37373	2144.11	-9.63159	0.276674	-34.8121	1.6e-265	9.98e-263	Ascl1
ENSRNOG00000009875.2	2739.78	2488.32	2528.5	1982.31	2113.68	2137.71	2345.81	2729.45	2676.17	2667.25	2275.95	2475.71	2430.05	0	1.04323	4.70342	9.05395	0.89667	4.69232	2.85861	10.039	4.93455	0.931331	8.70877	5.55496	4.4514	1217.25	-9.11872	0.217224	-41.9784	0	0	Akr1b7
ENSRNOG00000047945.2	13023.9	10559.6	10182	13432.2	10391.9	9477.05	10791	12088.1	12280.8	11693.7	10221.7	9844.61	11165.5	89.318	44.8591	103.475	133.797	49.3169	71.5579	147.695	86.3355	200.343	69.8498	27.094	133.319	96.4134	5630.98	-6.85826	0.220904	-31.0463	1.28e-211	6.85e-209	Cyp2c12
ENSRNOG00000057557.1	3516.29	3624.65	4467.98	2471.4	2563.61	2669.01	4315.91	3495.84	3743.73	3206.3	3448.3	4616.61	3511.64	17.4529	21.9079	27.0447	35.2098	40.3502	105.577	57.1723	53.2068	80.9266	42.8412	47.4144	161.094	57.5165	1784.58	-5.94688	0.266782	-22.2911	4.5e-110	1.3e-107	Prlr
ENSRNOG00000011696.6	1214.67	1048.32	1477.51	438.097	391.111	452.859	1120	875.501	809.871	890.834	1141.99	1331.95	932.726	5.13322	34.4267	38.8033	49.2937	3.58668	25.8078	3.81149	11.0429	15.7906	39.1159	24.191	1.85165	21.0712	476.899	-5.4625	0.394605	-13.8429	1.4e-43	1.56e-41	Lifr
ENSRNOG00000011984.5	593.802	720.481	613.657	635.408	802.847	682.854	813.246	904.537	841.546	679.064	650.015	574.997	709.371	35.9325	35.47	15.2861	27.1618	43.0402	23.4616	18.1046	45.1756	37.5026	21.4206	81.2819	38.8847	35.2268	372.299	-4.32772	0.154684	-27.9779	3.02e-172	1.26e-169	Cxcl14
ENSRNOG00000040108.6	1503.11	1291.06	985.003	1339.37	1086.25	967.228	1005.86	999.567	1184.84	1294.25	1149.13	1092.81	1158.21	69.8118	52.1617	45.8584	76.4556	36.7635	55.1348	46.6907	61.238	72.0444	76.3692	51.285	57.4012	58.4345	608.321	-4.30798	0.106898	-40.3	0	0	NA
ENSRNOG00000047986.2	68912.3	60159.7	59277.5	77150.3	56388.7	51355.8	53425.7	56691.1	63425	56062.2	49208.3	55317.2	58947.8	2344.85	3672.18	3820.36	2793.65	3115.93	3512.2	3138.76	2739.65	4329.57	2220.29	2627.15	5016.13	3277.56	31112.7	-4.16935	0.104086	-40.0566	0	0	Sult2a6
ENSRNOG00000032508.2	268.141	283.357	302.396	189.786	168.055	206.817	148.619	165.421	256.83	289.652	277.685	291.138	237.325	19.5062	6.25941	15.2861	8.04795	12.5534	8.21156	22.8689	18.0702	9.8691	12.1073	13.547	31.4781	14.8171	126.071	-4.04067	0.186258	-21.694	2.34e-104	6.42e-102	Acot5
ENSRNOG00000043176.5	311.281	253.377	235.416	287.606	200.903	141.741	216.39	197.098	258.542	219.646	254.47	253.706	235.848	21.5595	14.6053	16.462	18.1079	9.86337	26.9808	17.1517	15.0585	17.7644	16.764	9.67642	22.2198	17.1845	126.516	-3.80225	0.158835	-23.9383	1.22e-126	4.17e-124	NA
ENSRNOG00000006962.4	110.809	141.195	84.7103	66.8851	92.4305	112.323	58.2588	89.7498	63.3514	98.8843	110.717	37.432	88.8955	0	8.34587	0	14.0839	7.17336	9.38464	0	3.0117	0	9.31331	12.5793	14.8132	6.55878	47.7272	-3.78588	0.4243	-8.92265	4.55e-19	1.92e-17	Stk32c
ENSRNOG00000002470.8	387.409	334.613	304.366	362.016	350.625	300.42	769.254	661.685	488.833	330.781	434.832	403.434	427.356	28.746	25.0376	27.0447	37.2218	25.1068	65.6925	21.916	34.1326	68.0968	48.4292	46.4468	44.4397	39.3592	233.357	-3.44385	0.20387	-16.8924	5.12e-64	9.01e-62	Ifi47
ENSRNOG00000039390.5	65.978	34.8152	49.2502	67.7212	37.4305	105.192	53.503	56.3136	28.2513	33.2531	51.7869	41.5911	52.0905	14.373	3.1297	0	0	6.27669	5.8654	0	6.02341	3.94764	10.2446	12.5793	3.70331	5.51193	28.8012	-3.21827	0.332994	-9.66467	4.26e-22	2.14e-20	Slc37a2
ENSRNOG00000017601.7	8781	10885.6	9812.6	6789.67	7942.91	8368.97	9309.52	10271.1	10336.6	8977.47	9878.8	8883.86	9186.5	989.685	1089.14	1304.02	784.676	857.217	918.521	1031.96	1093.25	1063.89	1070.1	1046.99	1061	1025.87	5106.18	-3.16311	0.0767649	-41.2051	0	0	Srd5a1
ENSRNOG00000056847.1	1536.1	1504.79	1287.4	1983.98	1795.14	1625.12	1684.75	2134.64	1942.49	1589.15	1333.96	1041.86	1621.61	164.263	198.215	146.982	187.115	101.324	146.635	242.982	237.925	180.604	239.352	259.328	149.984	187.892	904.754	-3.10643	0.122849	-25.2865	4.49e-141	1.58e-138	Gsta3
ENSRNOG00000027024.5	120.114	211.792	189.121	221.557	414.791	433.247	183.099	237.573	214.881	241.523	337.508	159.086	247.024	15.3997	64.6805	34.0998	25.1499	52.9035	1.17308	14.2931	16.0624	31.5811	16.764	36.7704	57.4012	30.5232	138.774	-3.0238	0.329117	-9.18764	4.02e-20	1.79e-18	Rgs16
ENSRNOG00000012862.5	104.042	62.8608	93.5753	112.869	71.8055	84.6881	65.3926	94.1493	53.9343	51.6299	77.6804	116.455	82.4235	10.2664	2.08647	14.1103	5.02997	8.07003	10.5577	9.52872	4.0156	21.712	4.65666	11.6117	31.4781	11.0936	46.7586	-2.95882	0.250224	-11.8247	2.91e-32	2.36e-30	Spsb4
ENSRNOG00000016957.5	1011.66	1227.24	551.602	958.129	1475.07	1134.82	1037.96	1506.39	1107.79	1019.47	859.842	317.132	1017.26	88.2914	101.194	55.2652	119.713	173.954	32.8462	182.951	133.519	79.9397	211.412	369.639	44.4397	132.764	575.011	-2.93502	0.324202	-9.05307	1.39e-19	5.99e-18	Igfbp2
ENSRNOG00000017244.3	131.11	97.676	20.6851	142.967	177.986	98.9514	202.122	172.46	74.4807	110.26	132.146	57.1877	118.169	19.5062	13.562	7.05514	28.1678	16.1401	9.38464	10.4816	16.0624	7.89528	32.5966	17.4175	12.9616	15.9359	67.0527	-2.8793	0.265107	-10.8609	1.77e-27	1.16e-25	Rnf186
ENSRNOG00000048949.1	104.888	67.6962	103.425	86.1146	63.4027	68.642	131.974	113.507	89.0344	93.6338	66.073	79.0231	88.9512	4.10658	18.7782	15.2861	9.05395	8.07003	15.25	6.6701	22.0858	8.88219	13.97	16.4499	7.40661	12.1675	50.5593	-2.86114	0.208455	-13.7255	7.15e-43	7.66e-41	Elovl6
ENSRNOG00000033064.6	38.0642	24.1772	80.7703	65.213	38.9583	43.6812	57.0699	26.397	73.6246	34.1282	54.4656	57.1877	49.4781	1.02664	6.25941	8.23099	7.04196	16.1401	9.38464	7.62297	9.03511	5.92146	0.931331	4.83821	5.55496	6.83231	28.1552	-2.84741	0.289277	-9.84319	7.33e-23	3.93e-21	Edil3
ENSRNOG00000009074.8	63.4404	58.9924	66.9802	91.1309	51.9444	100.734	116.518	59.8332	56.5026	66.5063	108.931	54.0684	74.6318	27.7194	2.08647	5.87928	14.0839	5.38002	12.9039	19.0574	19.0741	1.97382	4.65666	3.87057	11.1099	10.6496	42.6407	-2.81157	0.280951	-10.0073	1.42e-23	7.93e-22	NA
ENSRNOG00000008095.6	2424.27	1549.28	2257.63	2326.77	1434.58	1383.54	1924.92	1172.91	1177.14	2038.94	1651.82	2136.74	1789.88	371.645	376.608	576.17	229.367	146.157	236.962	161.988	234.913	446.083	127.592	89.023	212.94	267.454	1028.67	-2.74285	0.249952	-10.9735	5.13e-28	3.48e-26	Onecut1
ENSRNOG00000029543.4	203.855	212.76	151.691	168.049	153.542	147.981	196.178	185.659	201.184	217.896	228.577	171.563	186.578	14.373	9.38911	1.17586	9.05395	15.2434	1.17308	0.952872	3.0117	9.8691	59.6052	151.92	107.396	31.9302	107.48	-2.7249	0.575279	-4.73666	2.17e-06	2.62e-05	Cish
ENSRNOG00000001113.6	321.431	292.061	422.566	91.1309	172.639	185.422	171.21	254.291	404.079	280.901	267.863	284.899	262.375	34.9059	13.562	67.0238	14.0839	31.3835	78.5963	25.7275	17.0663	111.521	27.9399	27.094	48.143	41.4206	151.898	-2.66713	0.317268	-8.40655	4.22e-17	1.57e-15	Mmd2
ENSRNOG00000014363.6	113.347	119.919	89.6353	182.262	213.889	159.57	131.974	246.372	185.774	202.144	175.004	95.6595	159.629	25.6661	20.8647	34.0998	20.1199	39.4535	18.7693	31.4448	18.0702	30.5942	19.558	23.2234	49.9946	27.6549	93.642	-2.55063	0.184462	-13.8274	1.74e-43	1.9e-41	Arhgef3
ENSRNOG00000042978.3	185.246	227.266	245.266	173.065	122.222	112.323	192.611	182.139	164.371	141.763	209.826	183.001	178.258	10.2664	15.6485	25.8688	28.1678	52.0069	22.2885	26.6804	31.1209	46.3848	46.5666	28.0616	31.4781	30.3783	104.318	-2.54424	0.178436	-14.2586	3.97e-46	4.75e-44	Ncald
ENSRNOG00000011497.4	1762.8	2074.41	2608.29	1264.13	1423.12	2177.82	1354.22	2275.42	2760.92	1659.16	2036.66	2228.24	1968.77	222.782	258.722	486.804	162.971	222.374	351.924	394.489	289.124	792.489	179.747	266.101	527.721	346.271	1157.52	-2.50862	0.223565	-11.221	3.22e-29	2.31e-27	Aldh1b1
ENSRNOG00000055672.1	148.028	138.294	43.3401	90.2949	64.1666	71.3163	65.3926	37.8357	44.5172	107.635	129.467	82.1424	85.2025	9.23979	21.9079	3.52757	17.1019	12.5534	8.21156	15.2459	22.0858	17.7644	27.9399	16.4499	12.9616	15.4158	50.3091	-2.45406	0.252833	-9.70624	2.84e-22	1.46e-20	Gpx2
ENSRNOG00000017114.8	70.2074	87.038	109.335	61.0326	64.9305	78.4479	52.3141	68.6322	79.6173	68.2564	76.7875	90.4606	75.5883	0	9.38911	2.35171	21.1259	9.86337	34.0193	23.8218	13.0507	12.8298	22.3519	6.77349	11.1099	13.8906	44.7395	-2.43983	0.259604	-9.39828	5.55e-21	2.63e-19	Synj2
ENSRNOG00000021206.6	2634.89	2329.72	2786.57	2395.32	2454.37	2989.94	1785.81	2761.13	2902.18	2506.24	2364.34	2967.52	2573.17	453.777	501.796	472.694	376.242	559.522	524.367	393.536	460.791	677.02	343.661	504.141	586.974	487.877	1530.52	-2.40075	0.0938258	-25.5873	2.11e-144	7.93e-142	Plaat3
ENSRNOG00000003635.4	76.9744	91.8734	137.9	74.4097	99.3055	130.152	97.4944	72.1518	83.0417	94.5089	118.753	167.404	103.664	36.9592	43.8158	12.9344	22.1319	34.0735	22.2885	1.90574	22.0858	7.89528	19.558	8.70877	5.55496	19.826	61.7451	-2.37158	0.256797	-9.23524	2.58e-20	1.16e-18	Disp1
ENSRNOG00000019704.3	156.486	212.76	266.936	175.573	204.722	217.515	259.192	192.698	202.896	204.769	177.683	231.87	208.592	33.8792	70.9399	36.4515	54.3237	34.0735	26.9808	38.1149	55.2146	36.5157	46.5666	42.5762	51.8463	43.9569	126.274	-2.24819	0.132015	-17.0298	4.94e-65	8.82e-63	Resp18
ENSRNOG00000059330.1	35064.8	33583.1	30750.8	31602.4	26908	28233.2	31657.1	31343.8	33705.5	31382.2	29466.8	32041.8	31311.6	6377.51	5848.37	8122.81	6021.88	5952.99	6354.57	6519.55	5649.96	9704.28	4951.89	5311.38	8928.67	6645.32	18978.5	-2.23656	0.0884152	-25.2961	3.53e-141	1.28e-138	Cyp2c6_v1-ps2
ENSRNOG00000008046.3	127.727	111.215	124.11	136.278	157.361	150.656	133.163	122.306	178.925	168.016	105.36	88.3811	133.625	22.5862	14.6053	10.5827	13.0779	27.7968	18.7693	31.4448	39.1521	42.4371	36.3219	30.9645	57.4012	28.7617	81.1932	-2.23458	0.185555	-12.0427	2.12e-33	1.77e-31	Tmem30b
ENSRNOG00000008245.7	38.9101	82.2026	105.395	74.4097	100.833	110.54	64.2036	110.867	93.3149	131.262	111.61	66.5457	90.8413	17.4529	15.6485	27.0447	12.0719	13.4501	30.5001	32.3976	18.0702	25.6597	10.2446	9.67642	27.7748	19.9993	55.4203	-2.20342	0.210821	-10.4516	1.44e-25	8.86e-24	Ptgis
ENSRNOG00000003136.6	10.1505	13.5392	29.5501	5.85245	6.875	4.45727	10.7006	7.9191	4.2805	25.3774	47.3225	54.0684	18.3411	8.21315	18.7782	5.87928	1.00599	3.58668	1.17308	1.90574	1.0039	2.96073	0.931331	1.93528	0	3.94778	11.1444	-2.19728	0.520101	-4.22471	2.39e-05	0.000235193	Fcrla
ENSRNOG00000004222.5	57.5193	49.3215	48.2652	47.6556	29.7916	28.5265	58.2588	40.4754	48.7977	42.879	53.5727	62.3866	47.2875	12.3197	8.34587	12.9344	14.0839	3.58668	11.7308	9.52872	1.0039	17.7644	5.58799	28.0616	1.85165	10.5666	28.9271	-2.1395	0.272835	-7.84174	4.44e-15	1.48e-13	S100g
ENSRNOG00000010238.5	206.393	161.504	138.885	154.672	140.555	154.222	187.855	196.218	180.637	160.14	216.969	199.637	174.807	33.8792	40.6861	42.3308	54.3237	29.5901	38.7116	20.0103	39.1521	10.856	42.8412	75.476	64.8078	41.0554	107.931	-2.10345	0.172774	-12.1746	4.25e-34	3.68e-32	Chmp4c
ENSRNOG00000011635.7	20.3009	33.8481	23.6401	42.6392	12.2222	24.9607	29.7239	24.6372	41.0928	39.3787	39.2866	37.432	30.7635	6.15986	0	2.35171	0	2.69001	2.34616	1.90574	0	41.4502	10.2446	0	20.3682	7.29304	19.0283	-2.09279	0.626076	-3.34272	0.000829624	0.0054514	Ces2e
ENSRNOG00000056013.1	38.0642	35.7823	38.4151	25.0819	14.5139	16.9376	7.13373	30.7965	30.8196	54.2551	19.6433	39.5115	29.2462	8.21315	17.735	3.52757	6.03597	10.76	2.34616	10.4816	8.03121	1.97382	4.65666	0	9.25826	6.91828	18.0823	-2.08456	0.351463	-5.9311	3.01e-09	5.67e-08	NA
ENSRNOG00000021553.7	75.2826	117.985	109.335	50.9999	49.6527	95.3856	71.3373	70.392	88.1783	81.3827	95.538	98.7788	83.6873	9.23979	11.4756	12.9344	4.02398	34.0735	29.327	10.4816	14.0546	29.6073	43.7726	9.67642	35.1814	20.3207	52.004	-2.05223	0.251403	-8.16311	3.26e-16	1.17e-14	Nckap5
ENSRNOG00000009636.5	130.264	115.084	85.6953	127.918	147.43	90.0368	243.736	198.857	82.1856	102.385	79.4662	83.1822	123.853	32.8526	50.0752	38.8033	28.1678	22.4168	28.1539	3.81149	38.1482	27.6335	53.0859	32.8998	1.85165	29.825	76.8392	-2.04404	0.303365	-6.73789	1.61e-11	4.05e-10	Scrn1
ENSRNOG00000004036.8	92.2	128.623	76.8303	137.114	123.75	70.4249	166.454	111.747	83.8978	104.135	89.2878	94.6197	106.59	25.6661	15.6485	18.8137	20.1199	21.5201	15.25	25.7275	44.1717	34.5418	27.9399	32.8998	33.3297	26.3024	66.4464	-2.01916	0.177373	-11.3837	5.04e-30	3.78e-28	Snx12
ENSRNOG00000012960.6	38.9101	32.881	70.9202	68.5572	109.236	54.3787	103.439	102.068	89.8905	68.2564	94.6451	113.336	78.8766	24.6395	16.6917	19.9896	6.03597	20.6234	23.4616	8.57584	10.039	24.6727	28.8713	40.6409	7.40661	19.304	49.0903	-2.01558	0.2474	-8.14707	3.73e-16	1.32e-14	Uap1l1
ENSRNOG00000030616.5	92.2	45.4532	77.8153	15.8852	28.2639	16.9376	24.9681	3.5196	10.2732	30.6279	95.538	62.3866	41.989	5.13322	1.04323	15.2861	4.02398	22.4168	2.34616	7.62297	4.0156	10.856	17.6953	25.1587	9.25826	10.4047	26.1969	-2.00591	0.487243	-4.11686	3.84e-05	0.000356989	Slc25a45
ENSRNOG00000012123.3	2617.13	2483.48	1988.72	2184.63	2357.36	2466.65	2005.77	3062.05	3026.31	2471.23	2281.3	1837.29	2398.49	648.839	737.567	652.6	597.561	500.342	342.539	663.199	742.887	673.072	583.945	542.847	648.078	611.123	1504.81	-1.97291	0.0984346	-20.0428	2.33e-89	5.96e-87	Fdx1
ENSRNOG00000046643.2	281.675	243.706	107.365	180.59	123.75	155.113	154.564	149.583	124.991	178.517	144.646	64.4662	159.081	71.8651	53.2049	44.6825	67.4016	49.3169	23.4616	12.3873	67.2614	6.90837	38.1846	29.0292	35.1814	41.5737	100.327	-1.93509	0.286881	-6.74527	1.53e-11	3.86e-10	Cyp3a9
ENSRNOG00000049277.1	87.9707	89.9393	104.41	55.1802	84.0277	114.106	64.2036	75.6714	47.0855	110.26	58.0371	47.8297	78.2268	22.5862	14.6053	12.9344	26.1559	16.1401	8.21156	17.1517	15.0585	23.6858	29.8026	29.0292	33.3297	20.7242	49.4755	-1.92648	0.205805	-9.36071	7.92e-21	3.68e-19	Syne4
ENSRNOG00000013213.6	70.2074	28.0456	48.2652	32.6065	34.375	29.418	13.0785	30.7965	21.4025	35.8784	54.4656	55.1082	37.8039	2.05329	0	3.52757	14.0839	3.58668	26.9808	5.71723	16.0624	2.96073	10.2446	27.094	11.1099	10.2851	24.0445	-1.88488	0.365173	-5.16161	2.45e-07	3.5e-06	Epha4
ENSRNOG00000018851.7	30.4514	45.4532	24.6251	30.9344	25.9722	5.34872	30.9128	58.0734	10.2732	26.2525	36.608	11.4375	28.0285	13.3464	7.30264	5.87928	9.05395	3.58668	1.17308	6.6701	0	10.856	11.176	8.70877	14.8132	7.71384	17.8712	-1.87987	0.361676	-5.19767	2.02e-07	2.94e-06	Ppp2r2b
ENSRNOG00000010296.6	27.0679	20.3089	33.4901	35.9507	12.2222	17.8291	21.4012	22.8774	17.9781	14.8764	21.4291	41.5911	23.9185	11.2931	0	4.70342	12.0719	13.4501	2.34616	2.85861	3.0117	4.93455	13.0386	7.74113	0	6.28744	15.103	-1.87972	0.349791	-5.37383	7.71e-08	1.19e-06	Slc7a7
ENSRNOG00000004500.5	11.8422	0.967089	11.82	29.2622	4.58333	9.80599	8.32269	11.4387	17.122	5.25049	8.0359	8.31822	10.5641	5.13322	2.08647	2.35171	4.02398	4.48335	1.17308	4.76436	2.0078	0	3.72532	3.87057	1.85165	2.95596	6.76002	-1.81661	0.460132	-3.94803	7.88e-05	0.000677581	Myc
ENSRNOG00000033361.4	208.085	157.635	192.076	224.901	278.055	185.422	193.8	160.142	112.149	226.646	158.039	211.075	192.335	35.9325	38.5997	68.1997	50.2997	45.7302	63.3463	79.0883	73.2848	58.2277	43.7726	33.8675	77.7694	55.6765	124.006	-1.79969	0.151071	-11.9128	1.01e-32	8.34e-31	Slc39a5
ENSRNOG00000000967.5	65.978	45.4532	65.0102	40.1311	42.7778	49.03	77.2821	38.7156	54.7904	79.6325	79.4662	95.6595	61.1605	15.3997	12.5188	21.1654	5.02997	17.0367	18.7693	25.7275	35.1365	16.7775	4.65666	17.4175	22.2198	17.6546	39.4076	-1.79887	0.235114	-7.65104	1.99e-14	6.27e-13	Aacs
ENSRNOG00000032729.3	26.222	29.9798	14.7751	20.0655	16.0417	15.1547	32.1018	17.598	3.4244	33.2531	17.8576	18.716	20.4325	7.18651	0	0	0	3.58668	0	0	14.0546	0	13.0386	8.70877	25.9231	6.04153	13.237	-1.79082	0.6628	-2.7019	0.00689435	0.032023	Bex1
ENSRNOG00000020830.6	82.0496	106.38	97.5153	55.1802	68.75	106.974	63.0147	71.2719	50.5099	135.638	78.5733	67.5855	81.9535	40.0391	16.6917	9.40685	31.1858	15.2434	4.69232	35.2562	15.0585	27.6335	35.3906	16.4499	38.8847	23.8277	52.8906	-1.78853	0.230874	-7.7468	9.42e-15	3.03e-13	NA
ENSRNOG00000054181.1	615.795	591.858	669.802	624.54	445.347	502.78	454.181	490.104	529.07	593.306	756.268	621.787	574.57	176.583	132.491	188.137	161.965	114.774	188.866	146.742	141.55	194.421	175.09	194.496	198.127	167.77	371.17	-1.78062	0.100445	-17.7273	2.58e-70	4.92e-68	LOC120093077
ENSRNOG00000019737.7	123.497	72.5317	143.81	72.7375	106.18	100.734	95.1165	140.784	105.3	79.6325	126.789	160.126	110.603	37.9858	20.8647	37.6274	20.1199	47.5235	21.1154	54.3137	17.0663	51.3193	16.764	37.738	27.7748	32.5177	71.5605	-1.75897	0.19411	-9.06171	1.28e-19	5.58e-18	Sema4a
ENSRNOG00000012772.5	262.22	265.949	209.806	146.311	193.264	209.492	304.373	203.257	165.227	189.893	192.862	133.091	206.312	62.6253	69.8967	42.3308	63.3776	45.7302	92.6733	52.4079	69.2692	63.1622	82.8885	51.285	44.4397	61.6739	133.993	-1.73624	0.142708	-12.1664	4.69e-34	4.03e-32	Nqo1
ENSRNOG00000019587.6	137.877	153.767	128.05	103.672	129.097	109.649	193.8	128.465	100.164	210.895	140.182	158.046	141.139	32.8526	36.5132	59.9687	57.3417	54.6969	41.0578	39.0677	47.1834	27.6335	46.5666	46.4468	12.9616	41.8575	91.4981	-1.73572	0.160112	-10.8406	2.21e-27	1.45e-25	Ptprn
ENSRNOG00000001817.5	111.655	141.195	113.275	107.852	126.042	106.083	93.9275	154.862	147.249	106.76	119.646	129.972	121.543	40.0391	41.7294	31.7481	38.2278	18.8301	23.4616	57.1723	33.1287	61.1884	19.558	34.8351	38.8847	36.5669	79.0551	-1.73452	0.159543	-10.8718	1.57e-27	1.04e-25	Tm7sf3
ENSRNOG00000060577.1	10.1505	17.4076	2.95501	12.541	7.63888	6.24018	24.9681	21.9975	18.8342	11.3761	9.82166	1.03978	12.0809	3.07993	3.1297	4.70342	3.01798	14.3467	2.34616	0.952872	1.0039	3.94764	2.79399	2.90292	0	3.51877	7.79982	-1.73388	0.471405	-3.67812	0.000234959	0.00180403	NA
ENSRNOG00000022772.4	96.4294	141.195	99.4853	141.295	155.069	115.889	98.6833	92.3895	146.393	89.2584	76.7875	107.097	113.331	10.2664	30.2538	56.4411	26.1559	46.6268	45.7501	22.8689	36.1404	25.6597	36.3219	41.6086	33.3297	34.2853	73.8081	-1.72934	0.178423	-9.69235	3.25e-22	1.66e-20	Prickle1
ENSRNOG00000006526.7	132.802	100.577	106.38	146.311	105.417	74.8821	127.218	142.544	148.961	103.26	118.753	134.131	120.103	26.6927	29.2106	39.9791	45.2697	36.7635	25.8078	21.916	37.1443	78.9528	23.2833	26.1263	48.143	36.6074	78.3552	-1.72132	0.17358	-9.91659	3.53e-23	1.94e-21	Sema3c
ENSRNOG00000053384.1	48.2147	75.4329	66.9802	56.8523	105.417	31.2009	102.25	96.789	62.4953	51.6299	56.2513	65.506	68.2516	47.2256	10.4323	22.3413	13.0779	19.7267	16.4231	26.6804	19.0741	10.856	7.45065	35.8027	20.3682	20.7883	44.5199	-1.71369	0.241234	-7.10386	1.21e-12	3.33e-11	Bmp7
ENSRNOG00000016456.7	2808.3	2925.44	2734.37	2666.21	2752.29	2545.99	3980.62	2999.58	2621.38	2668.13	2890.25	2500.66	2841.1	788.462	928.479	824.275	1007	814.176	1001.81	809.941	920.577	732.287	974.172	907.648	870.277	881.592	1861.35	-1.68801	0.0718476	-23.4944	4.65e-122	1.54e-119	Il33
ENSRNOG00000023809.5	41.4477	25.1443	37.4301	34.2786	20.625	10.6974	16.6454	23.7573	52.2221	42.004	26.7863	46.79	31.4857	10.2664	12.5188	12.9344	3.01798	2.69001	12.9039	14.2931	18.0702	5.92146	7.45065	7.74113	11.1099	9.90983	20.6978	-1.68134	0.292891	-5.74048	9.44e-09	1.67e-07	Opcml
ENSRNOG00000019142.7	115.039	117.018	103.425	134.606	103.125	92.7112	126.029	110.867	101.02	98.0092	153.575	135.171	115.883	21.5595	37.5564	25.8688	36.2158	45.7302	48.0963	30.4919	30.117	20.7251	67.9872	46.4468	18.5165	35.776	75.8295	-1.67881	0.164789	-10.1876	2.25e-24	1.31e-22	Fas
ENSRNOG00000016678.3	3.38349	26.1114	41.3701	18.3934	35.1389	4.45727	10.7006	36.0759	14.5537	16.6266	33.0365	17.6762	21.4603	11.2931	5.21617	1.17586	7.04196	3.58668	18.7693	9.52872	2.0078	1.97382	6.51932	12.5793	0	6.641	14.0507	-1.67652	0.416929	-4.02112	5.79e-05	0.000517443	Angptl2
ENSRNOG00000010922.7	197.934	217.595	194.046	225.737	225.347	230.887	217.579	266.61	209.745	195.143	189.29	201.717	214.302	49.2789	69.8967	59.9687	95.5695	62.7669	50.4424	60.9838	83.3238	56.2539	57.7425	73.5408	99.9892	68.3131	141.308	-1.66152	0.111134	-14.9506	1.54e-50	2e-48	Ppp2r1b
ENSRNOG00000028649.6	57.5193	32.881	21.6701	49.3278	18.3333	24.9607	87.9827	43.995	40.2367	20.1269	45.5368	39.5115	40.1735	7.18651	0	4.70342	8.04795	18.8301	1.17308	34.3034	7.02731	1.97382	13.97	23.2234	33.3297	12.8141	26.4938	-1.65855	0.451991	-3.66944	0.00024308	0.00186051	Tox3
ENSRNOG00000019000.8	335.811	343.317	422.566	239.95	275.764	194.337	337.663	420.592	388.669	345.658	321.436	382.638	334.034	101.638	73.0264	83.4858	150.899	116.567	208.808	81.947	77.3004	93.7564	109.897	73.5408	109.248	106.676	220.355	-1.64868	0.148769	-11.0821	1.53e-28	1.08e-26	Limk2
ENSRNOG00000005266.7	894.933	1249.48	1044.1	553.474	511.041	586.577	1093.84	742.636	828.705	925.837	985.738	917.083	861.12	285.407	324.446	336.295	266.589	318.318	272.155	296.343	263.022	332.589	176.953	285.454	144.429	275.167	568.143	-1.64251	0.13376	-12.2795	1.17e-34	1.03e-32	Amdhd1
ENSRNOG00000009488.4	448.312	571.55	525.992	786.736	733.333	791.611	995.156	1065.56	1121.49	1643.4	1438.43	1257.09	948.222	355.219	624.897	204.599	322.924	421.435	212.327	247.747	258.003	71.0575	210.481	262.231	464.765	304.64	626.431	-1.63885	0.264647	-6.19259	5.92e-10	1.23e-08	Cyp7a1
ENSRNOG00000021405.6	7326.1	6520.11	7643.63	7262.05	5125.69	5108.03	5887.71	5514.33	5948.18	6634	7677.86	7013.3	6471.75	2142.61	1752.63	2562.19	1851.03	1597.87	3194.3	1811.41	1810.03	2188.97	1920.41	1783.36	2410.85	2085.47	4278.61	-1.63439	0.0969285	-16.8618	8.59e-64	1.49e-61	Cyp2c7
ENSRNOG00000032959.3	620.87	579.286	615.627	646.277	478.958	438.595	649.17	557.857	534.206	685.189	568.763	566.679	578.457	207.382	278.544	141.103	185.103	264.518	134.904	186.763	185.722	155.932	188.129	144.179	162.945	186.269	382.363	-1.63083	0.106685	-15.2864	9.42e-53	1.29e-50	Adh7
ENSRNOG00000042714.2	433.086	413.914	521.067	402.983	340.694	404.72	354.309	362.519	353.569	374.535	548.227	585.395	424.585	119.091	94.9343	132.872	168.001	97.737	168.923	131.496	105.41	90.7957	226.313	173.208	140.726	137.459	281.022	-1.62697	0.131292	-12.392	2.89e-35	2.56e-33	RGD1559459
ENSRNOG00000036876.3	144.644	186.648	145.78	96.1473	63.4027	123.021	128.407	124.066	105.3	143.514	121.431	132.052	126.201	59.5453	32.3403	25.8688	44.2638	12.5534	49.2694	66.701	50.1951	16.7775	56.8112	66.7673	5.55496	40.554	83.3776	-1.62412	0.226206	-7.17981	6.98e-13	1.94e-11	Faap20
ENSRNOG00000050224.1	34.6808	36.7494	16.7451	49.3278	56.5277	32.0923	20.2122	28.1568	23.9708	44.6292	34.8223	58.2275	36.3452	3.07993	0	12.9344	2.01199	25.1068	24.6347	11.4345	25.0975	4.93455	15.8326	15.4823	0	11.7124	24.0288	-1.6168	0.361394	-4.47379	7.68e-06	8.36e-05	Stambpl1
ENSRNOG00000019217.3	16.9174	42.5519	22.6551	20.9016	28.2639	12.4804	67.7705	23.7573	36.8123	13.1262	34.8223	27.0342	28.9244	10.2664	2.08647	15.2861	6.03597	18.8301	15.25	17.1517	2.0078	9.8691	14.9013	0	0	9.30708	19.1158	-1.61069	0.374409	-4.30196	1.69e-05	0.000172296	NA
ENSRNOG00000019616.6	43.1395	21.276	16.7451	22.5737	19.0972	42.7898	45.1803	11.4387	36.8123	24.5023	33.9294	19.7558	28.1033	5.13322	2.08647	14.1103	10.0599	8.9667	11.7308	2.85861	4.0156	14.8036	10.2446	14.5146	12.9616	9.29051	18.6969	-1.61046	0.301794	-5.33627	9.49e-08	1.44e-06	Prss8
ENSRNOG00000014918.5	25.3762	33.8481	46.2952	13.377	13.75	10.6974	9.51165	9.6789	23.9708	23.6272	33.0365	38.4718	23.4701	4.10658	0	17.6378	10.0599	2.69001	3.51924	11.4345	5.01951	19.7382	9.31331	2.90292	5.55496	7.66475	15.5674	-1.60982	0.38118	-4.22326	2.41e-05	0.000236306	Klrg1
ENSRNOG00000036942.4	82.0496	56.0912	49.2502	18.3934	37.4305	30.3094	103.439	38.7156	42.805	62.1308	51.7869	60.3071	52.7257	34.9059	27.1241	29.3964	13.0779	12.5534	12.9039	13.3402	8.03121	33.5549	8.38198	0	16.6649	17.4946	35.1102	-1.59273	0.307134	-5.18577	2.15e-07	3.12e-06	Tnfrsf9
ENSRNOG00000049995.2	29.6055	54.157	39.4001	47.6556	48.125	43.6812	38.0466	48.3945	49.6538	27.1276	31.2507	51.9889	42.4239	21.5595	12.5188	18.8137	7.04196	7.17336	4.69232	13.3402	16.0624	23.6858	16.764	11.6117	16.6649	14.1607	28.2923	-1.58833	0.222432	-7.14073	9.28e-13	2.57e-11	NA
ENSRNOG00000004819.7	35.5266	63.8279	51.2202	26.754	42.0139	65.9676	52.3141	37.8357	11.9854	46.3794	23.2148	29.1138	40.5128	13.3464	10.4323	1.17586	26.1559	17.9334	4.69232	26.6804	15.0585	6.90837	13.97	22.2558	0	13.2174	26.8651	-1.58361	0.318958	-4.96494	6.87e-07	9.24e-06	Porcn
ENSRNOG00000052373.1	32.989	13.5392	18.7151	35.1147	14.5139	21.3949	32.1018	3.5196	19.6903	21.002	8.92878	25.9944	20.6253	14.373	6.25941	1.17586	5.02997	8.9667	10.5577	9.52872	4.0156	10.856	0.931331	3.87057	7.40661	6.91429	13.7698	-1.57557	0.360477	-4.3708	1.24e-05	0.000129019	NA
ENSRNOG00000058780.1	4210.75	4653.63	2852.57	4207.91	4975.97	2706.45	4068.61	3684.14	2361.12	3765.48	3732.23	3306.49	3710.45	938.352	1821.49	724.327	1304.77	1912.6	557.213	1280.66	1631.34	449.044	1779.77	2064.95	1092.48	1296.42	2503.43	-1.51681	0.215445	-7.04033	1.92e-12	5.23e-11	Igfbp1
ENSRNOG00000033609.4	148.028	180.846	129.035	223.229	241.389	286.157	238.98	228.774	220.018	183.767	166.075	171.563	201.488	58.5187	90.7614	70.5514	74.4436	55.5935	32.8462	85.7584	49.1912	97.7041	76.3692	90.9583	61.1045	70.3167	135.903	-1.51433	0.147656	-10.2558	1.11e-24	6.67e-23	Irx1
ENSRNOG00000008754.6	127.727	168.273	149.721	112.869	139.792	213.949	112.951	218.215	171.22	125.137	141.075	172.603	154.461	51.3322	60.5076	47.0342	58.3477	49.3169	34.0193	58.1252	49.1912	80.9266	34.4593	59.9938	70.3628	54.4681	104.464	-1.50903	0.144449	-10.4468	1.51e-25	9.27e-24	Flvcr2
ENSRNOG00000029571.5	521.903	474.841	481.667	339.442	365.903	309.335	420.89	337.882	426.338	471.669	430.367	383.678	413.659	146.81	145.01	136.399	139.833	182.024	127.866	171.517	171.667	142.115	149.944	79.3466	155.539	145.673	279.666	-1.50534	0.108001	-13.9382	3.71e-44	4.22e-42	Coq10a
ENSRNOG00000018339.8	4240.36	4502.77	4502.45	3141.09	3859.16	3852.86	5072.09	3821.41	3824.2	3982.5	3904.56	4366.02	4089.12	1265.85	1320.73	1279.33	1588.47	1544.07	1555.5	1479.81	1524.93	1037.24	1802.13	1707.89	1255.42	1446.78	2767.95	-1.49809	0.0805507	-18.5981	3.33e-77	7.06e-75	Cabp2
ENSRNOG00000021062.5	19.4551	22.243	8.86503	13.377	13.75	41.0069	29.7239	0.8799	7.7049	15.7515	15.1789	11.4375	16.6145	8.21315	0	1.17586	3.01798	10.76	8.21156	0.952872	12.0468	2.96073	8.38198	0	16.6649	6.03215	11.3233	-1.49222	0.473166	-3.1537	0.00161217	0.00959011	Fxyd5
ENSRNOG00000009826.3	432.241	257.246	353.616	336.934	259.722	289.723	315.073	366.918	310.764	392.912	329.472	309.854	329.54	102.664	113.713	178.73	74.4436	142.571	96.1925	96.24	127.495	196.395	81.0258	76.4437	122.209	117.344	223.442	-1.49163	0.135641	-10.9969	3.96e-28	2.71e-26	Bche
ENSRNOG00000003649.9	290.134	392.638	305.351	260.016	342.986	319.141	353.12	336.122	231.147	399.913	347.33	283.859	321.813	129.357	135.62	75.2548	159.953	95.9437	113.789	97.1929	112.437	102.639	107.103	129.664	148.132	117.257	219.535	-1.46071	0.110793	-13.1841	1.08e-39	1.05e-37	Qsox1
ENSRNOG00000006901.6	127.727	126.689	120.17	174.737	110	109.649	171.21	138.144	155.81	124.262	125.003	126.853	134.188	57.4921	65.7238	44.6825	31.1858	69.0436	82.1156	40.9735	33.1287	26.6466	59.6052	44.5115	27.7748	48.5736	91.3807	-1.45786	0.157071	-9.28151	1.67e-20	7.61e-19	Ndufa7
ENSRNOG00000024751.6	165.791	163.438	192.076	118.721	148.958	154.222	265.137	162.782	120.71	170.641	166.968	136.211	163.805	84.1848	64.6805	50.5618	77.4616	42.1435	80.9425	64.7953	37.1443	55.2669	53.0859	70.6378	31.4781	59.3653	111.585	-1.4541	0.148286	-9.80608	1.06e-22	5.63e-21	Macroh2a2
ENSRNOG00000054765.1	16.9174	22.243	18.7151	12.541	37.4305	11.5889	46.3693	27.2769	14.5537	21.002	23.2148	8.31822	21.6809	7.18651	0	23.5171	11.0659	3.58668	0	24.7747	0	0.98691	14.9013	6.77349	1.85165	7.88702	14.784	-1.44498	0.465967	-3.10104	0.00192841	0.0111086	Renbp
ENSRNOG00000020481.4	36.3725	29.9798	49.2502	34.2786	43.5416	71.3163	33.2908	51.0342	26.5391	53.38	50.8941	36.3922	43.0224	18.4796	1.04323	16.462	5.02997	14.3467	26.9808	23.8218	22.0858	7.89528	8.38198	38.7057	5.55496	15.7323	29.3774	-1.44078	0.290434	-4.96077	7.02e-07	9.39e-06	Pafah1b3
ENSRNOG00000008048.8	14.3798	5.80253	13.79	15.0491	15.2778	15.1547	28.5349	32.5563	11.1293	12.2512	25.0006	3.11933	16.0038	3.07993	2.08647	1.17586	7.04196	12.5534	1.17308	6.6701	13.0507	5.92146	10.2446	2.90292	3.70331	5.80032	10.9021	-1.43387	0.394201	-3.6374	0.000275408	0.00208193	Plscr1
ENSRNOG00000060430.1	38.9101	32.881	41.3701	30.9344	45.8333	44.5727	45.1803	15.8382	20.5464	31.503	34.8223	39.5115	35.1586	15.3997	18.7782	16.462	23.1379	24.2101	5.8654	2.85861	10.039	10.856	13.97	3.87057	11.1099	13.0464	24.1025	-1.42217	0.267612	-5.31431	1.07e-07	1.62e-06	NA
ENSRNOG00000004168.7	21.1468	5.80253	15.7601	19.2295	28.2639	30.3094	34.4797	6.1593	14.5537	14.8764	23.2148	28.074	20.1558	5.13322	13.562	1.17586	9.05395	14.3467	4.69232	4.76436	11.0429	8.88219	5.58799	9.67642	0	7.3265	13.7412	-1.41915	0.348153	-4.07624	4.58e-05	0.00041908	Slc35e4
ENSRNOG00000017757.5	25.3762	12.5722	14.7751	18.3934	28.2639	8.91454	9.51165	23.7573	23.1147	38.5036	11.6074	24.9547	19.9787	6.15986	13.562	11.7586	13.0779	6.27669	0	11.4345	0	12.8298	4.65666	2.90292	7.40661	7.50546	13.7421	-1.41622	0.365502	-3.87473	0.000106744	0.000892655	NA
ENSRNOG00000026110.6	154.795	99.6102	148.736	103.672	117.639	100.734	67.7705	129.345	130.127	69.1315	64.2872	120.614	108.872	50.3055	31.297	22.3413	17.1019	63.6636	9.38464	56.2194	24.0936	45.3978	30.7339	74.5084	66.6595	40.9756	74.9237	-1.41379	0.226211	-6.24988	4.11e-10	8.69e-09	Scml4
ENSRNOG00000014310.7	60.0569	52.2228	41.3701	62.7048	35.1389	25.8522	52.3141	44.8749	46.2294	73.5069	55.3584	67.5855	51.4346	25.6661	43.8158	23.5171	13.0779	7.17336	15.25	3.81149	15.0585	0.98691	34.4593	26.1263	24.0715	19.4179	35.4262	-1.41186	0.289022	-4.88496	1.03e-06	1.34e-05	Tmtc4
ENSRNOG00000002925.5	85.4331	30.9468	23.6401	163.868	112.292	44.5727	77.2821	81.8307	108.725	77.8823	44.6439	80.0628	77.5983	3.07993	4.17294	17.6378	20.1199	19.7267	18.7693	20.0103	25.0975	102.639	35.3906	13.547	72.2145	29.3671	53.4827	-1.41049	0.423206	-3.33286	0.000859575	0.00562522	NA
ENSRNOG00000051483.1	168.329	95.7418	171.391	141.295	144.375	126.586	154.564	100.309	108.725	160.14	156.254	166.364	141.173	50.3055	73.0264	45.8584	77.4616	56.4902	64.5194	47.6436	30.117	43.424	50.2919	55.1556	40.7364	52.9192	97.0459	-1.41029	0.141892	-9.93923	2.81e-23	1.55e-21	NA
ENSRNOG00000014658.6	28.7596	7.73671	38.4151	12.541	7.63888	31.2009	9.51165	15.8382	23.9708	28.0026	19.6433	9.35799	19.3847	7.18651	12.5188	5.87928	5.02997	7.17336	4.69232	9.52872	5.01951	2.96073	16.764	1.93528	9.25826	7.32889	13.3568	-1.40708	0.352944	-3.98668	6.7e-05	0.000586458	Zfp423
ENSRNOG00000011081.7	208.085	149.899	162.526	367.032	360.555	259.413	316.262	357.24	339.872	304.529	212.505	240.189	273.175	75.9716	99.1073	64.6721	77.4616	96.8404	23.4616	114.345	116.453	63.1622	194.648	236.105	79.6211	103.487	188.331	-1.39768	0.257753	-5.42256	5.88e-08	9.27e-07	Serpina7
ENSRNOG00000004662.6	6.76698	15.4734	10.835	9.1967	19.8611	5.34872	5.94478	11.4387	9.4171	7.87574	8.92878	5.19889	9.6905	3.07993	3.1297	2.35171	4.02398	1.79334	1.17308	10.4816	4.0156	4.93455	2.79399	3.87057	1.85165	3.62497	6.65774	-1.39672	0.403279	-3.4634	0.000533401	0.00369702	RGD1560687
ENSRNOG00000010819.6	37.2184	37.7165	49.2502	24.2458	25.9722	62.4018	30.9128	36.0759	72.7685	50.7548	56.2513	49.9093	44.4565	8.21315	5.21617	29.3964	17.1019	19.7267	25.8078	21.916	8.03121	17.7644	18.6266	10.6441	22.2198	17.0554	30.7559	-1.39532	0.244166	-5.71465	1.1e-08	1.92e-07	Hspa4l
ENSRNOG00000047481.3	22.8385	29.9798	34.4751	26.754	23.6805	30.3094	13.0785	21.9975	5.1366	11.3761	10.7145	18.716	20.7547	2.05329	18.7782	10.5827	0	3.58668	16.4231	1.90574	5.01951	22.6989	5.58799	0	9.25826	7.9912	14.373	-1.39106	0.427911	-3.25081	0.00115077	0.00717226	Kiss1
ENSRNOG00000049826.2	339.195	293.995	405.821	297.639	296.389	300.42	247.303	360.759	297.067	336.032	420.546	420.07	334.603	102.664	61.5508	99.9478	123.737	50.2135	161.885	153.412	156.609	147.05	204.893	147.082	129.616	128.222	231.412	-1.38376	0.151437	-9.13749	6.39e-20	2.81e-18	UST4r
ENSRNOG00000013907.7	443.237	388.77	422.566	493.278	381.944	408.286	463.693	398.595	412.64	567.053	402.688	289.058	422.651	164.263	157.528	150.51	192.145	184.714	125.52	162.941	136.531	172.709	176.022	197.399	114.802	161.257	291.954	-1.38323	0.0991694	-13.9482	3.23e-44	3.71e-42	Sall1
ENSRNOG00000009438.7	9806.19	10046.1	10044.1	12244.2	13323.7	12969.8	14885.7	14572	16519.3	12970.5	13541.4	13752.1	12889.6	4884.77	5745.09	5916.91	4662.78	5330.7	6014.38	4451.82	4927.15	4855.6	4080.16	4409.54	4556.92	4986.32	8937.95	-1.37017	0.0835042	-16.4084	1.67e-60	2.68e-58	Serpina6
ENSRNOG00000053691.1	32.1431	7.73671	5.91002	7.52457	8.40277	11.5889	4.75582	29.0367	32.5318	17.5016	24.1077	13.5171	16.2297	5.13322	3.1297	2.35171	3.01798	0	10.5577	9.52872	24.0936	0	4.65666	10.6441	1.85165	6.24709	11.2384	-1.36963	0.469517	-2.9171	0.00353305	0.0184796	Lama5
ENSRNOG00000032737.5	1866.84	1792.02	1826.2	1593.54	1437.64	1387.99	1348.28	1282.89	1420.27	1765.92	1607.18	1553.43	1573.52	652.945	536.222	582.049	853.083	648.292	581.848	515.504	658.559	514.18	614.679	638.643	553.644	612.471	1092.99	-1.36041	0.0818503	-16.6207	4.94e-62	8.17e-60	F7
ENSRNOG00000011814.7	286.751	277.555	321.111	182.262	305.555	238.91	256.814	386.276	236.284	280.026	325.008	224.592	276.762	64.6786	83.4587	135.223	126.755	119.257	118.481	92.4285	108.421	131.259	136.906	89.023	88.8793	107.898	192.33	-1.3567	0.124407	-10.9053	1.09e-27	7.24e-26	Cbx3
ENSRNOG00000010488.7	693.615	475.808	617.597	258.344	322.361	255.847	662.248	543.778	503.387	552.177	687.516	596.832	514.126	166.316	143.966	196.368	145.869	140.777	276.847	202.009	175.683	298.047	277.537	166.434	233.308	201.93	358.028	-1.34887	0.182194	-7.40349	1.33e-13	3.93e-12	Zmiz1
ENSRNOG00000018237.4	226.694	191.484	100.47	586.081	289.514	254.064	450.614	227.014	173.788	268.65	210.719	285.939	272.086	122.171	62.5941	138.751	110.659	113.877	80.9425	60.0309	111.433	108.56	153.67	99.6671	122.209	107.047	189.566	-1.34636	0.220157	-6.11544	9.63e-10	1.94e-08	Gstp1
ENSRNOG00000019189.7	138.723	137.327	159.571	127.918	137.5	125.695	217.579	115.267	110.437	127.762	113.396	193.399	142.048	32.8526	39.6429	29.3964	54.3237	87.8737	92.6733	38.1149	44.1717	48.3586	68.9185	58.0585	77.7694	56.0128	99.0302	-1.34555	0.167761	-8.02063	1.05e-15	3.64e-14	Acat2
ENSRNOG00000059280.1	6.76698	15.4734	20.6851	10.8688	1.52778	5.34872	8.32269	28.1568	12.8415	4.37541	15.1789	2.07955	10.9688	3.07993	12.5188	9.40685	2.01199	2.69001	5.8654	3.81149	1.0039	0	2.79399	3.87057	5.55496	4.38399	7.6764	-1.34508	0.480015	-2.80217	0.00507605	0.0250212	LOC120103378
ENSRNOG00000016488.6	49.0606	35.7823	39.4001	30.0983	24.4444	96.277	13.0785	20.2377	47.9416	49.0046	18.7504	15.5967	36.6394	17.4529	4.17294	14.1103	10.0599	13.4501	7.03848	22.8689	7.02731	17.7644	16.764	29.0292	12.9616	14.3917	25.5155	-1.34394	0.308149	-4.36133	1.29e-05	0.00013411	Pltp
ENSRNOG00000004503.5	51.5982	65.762	79.7853	65.213	68.75	74.8821	78.4711	44.8749	33.3879	88.3833	52.6798	57.1877	63.4146	13.3464	17.735	38.8033	18.1079	32.2801	11.7308	11.4345	24.0936	22.6989	28.8713	57.0909	24.0715	25.022	44.2183	-1.33693	0.221733	-6.02948	1.64e-09	3.25e-08	L3hypdh
ENSRNOG00000023664.8	78.6661	72.5317	89.6353	91.967	91.6666	88.2539	49.9361	78.3111	62.4953	89.2584	73.216	50.9491	76.4072	16.4263	28.1673	38.8033	17.1019	33.1768	28.1539	17.1517	29.1131	30.5942	38.1846	47.4144	42.588	30.573	53.4901	-1.33538	0.174748	-7.64177	2.14e-14	6.72e-13	Lepr
ENSRNOG00000020038.3	92.2	64.795	61.0702	61.8687	90.1388	54.3787	59.4478	84.4704	70.2002	102.385	116.074	114.375	80.9503	56.4654	14.6053	44.6825	46.2757	38.5568	29.327	44.785	28.1092	9.8691	27.0086	29.9969	14.8132	32.0412	56.4958	-1.3282	0.210466	-6.31073	2.78e-10	5.97e-09	Chpf
ENSRNOG00000062291.1	920.309	1067.67	1313.99	768.343	954.861	938.701	809.679	1019.8	1067.56	1064.98	1026.81	1380.82	1027.79	331.606	411.034	450.353	430.566	472.545	499.732	376.384	407.584	398.712	319.447	328.998	505.501	411.038	719.416	-1.32467	0.0949458	-13.9519	3.06e-44	3.56e-42	NA
ENSRNOG00000003125.5	602.261	706.942	619.567	437.261	634.791	432.355	765.687	492.744	503.387	644.936	582.157	587.474	584.13	182.743	188.825	215.182	284.696	253.758	265.116	238.218	201.784	276.335	230.97	246.749	218.495	233.573	408.851	-1.32028	0.0978847	-13.4881	1.84e-41	1.92e-39	Rogdi
ENSRNOG00000020989.7	3127.19	3499.89	3063.36	3179.55	3959.23	4407.35	3469.37	4244.64	4432.03	3431.2	3007.21	3049.67	3572.56	1262.77	1391.67	1199.37	1619.65	1681.26	1307.98	1375.95	1360.29	1667.88	1256.37	1319.86	1784.99	1435.67	2504.11	-1.31595	0.0828393	-15.8855	7.98e-57	1.21e-54	Tm7sf2
ENSRNOG00000042603.2	64.2863	39.6506	66.9802	47.6556	32.8472	28.5265	38.0466	28.1568	36.8123	43.7541	52.6798	38.4718	43.1557	10.2664	23.9944	36.4515	12.0719	7.17336	3.51924	5.71723	21.0819	15.7906	8.38198	16.4499	53.6979	17.883	30.5193	-1.31567	0.289558	-4.54372	5.53e-06	6.18e-05	Ttc39b
ENSRNOG00000008554.7	63.4404	110.248	170.406	70.2293	55.7639	57.0531	78.4711	85.3503	130.127	49.0046	60.7157	99.8186	85.8857	45.1723	29.2106	22.3413	34.2038	58.2836	30.5001	32.3976	41.1599	37.5026	12.1073	43.5439	25.9231	34.3622	60.1239	-1.31244	0.214635	-6.11474	9.67e-10	1.95e-08	Slc9a9
ENSRNOG00000005341.6	1086.95	1274.62	532.887	1550.06	1974.65	1546.67	2067.59	2032.57	1868.01	1224.24	1193.78	1095.93	1454	630.359	768.864	471.518	694.136	876.047	262.77	503.116	455.771	260.544	883.833	901.842	355.517	588.693	1021.34	-1.30374	0.230611	-5.65341	1.57e-08	2.68e-07	Upp2
ENSRNOG00000017914.4	1741.65	2056.03	2028.12	1275	1640.83	1716.94	1670.48	1444.8	1572.66	1846.42	1687.54	2018.21	1724.89	848.008	584.211	769.01	625.728	503.032	723.79	837.574	715.782	787.554	584.876	540.912	898.052	701.544	1213.22	-1.29961	0.0939195	-13.8375	1.51e-43	1.67e-41	Cavin3
ENSRNOG00000011557.3	14.3798	24.1772	6.89502	22.5737	11.4583	0	5.94478	12.3186	7.7049	2.62525	10.7145	3.11933	10.1593	4.10658	4.17294	1.17586	3.01798	5.38002	7.03848	0	6.02341	6.90837	2.79399	3.87057	5.55496	4.17026	7.16478	-1.29954	0.476821	-2.72544	0.00642168	0.030269	S100a8
ENSRNOG00000042771.2	301.976	360.724	288.606	281.753	246.736	240.693	325.774	301.806	304.772	249.398	203.576	317.132	285.246	161.183	104.323	129.344	153.917	119.257	95.0195	115.297	111.433	154.945	112.691	73.5408	53.6979	115.387	200.316	-1.29644	0.127003	-10.208	1.83e-24	1.09e-22	Apol3l1
ENSRNOG00000052117.1	5.9211	4.83544	0	1.67213	3.05555	3.56582	10.7006	0.8799	3.4244	3.50033	6.25015	2.07955	3.82375	4.10658	1.04323	1.17586	1.00599	1.79334	1.17308	1.90574	1.0039	2.96073	0.931331	0.967642	0	1.50562	2.66468	-1.2904	0.620399	-2.07995	0.0375298	NA	NA
ENSRNOG00000012640.3	123.497	100.577	75.8453	112.869	90.9027	82.0138	136.73	94.1493	58.2148	66.5063	117.86	77.9833	94.7624	58.5187	19.8215	17.6378	54.3237	26.9001	17.5962	37.162	37.1443	27.6335	62.3992	69.6702	33.3297	38.5114	66.6369	-1.29028	0.205516	-6.27825	3.42e-10	7.29e-09	Dpp7
ENSRNOG00000056116.1	23.6844	12.5722	12.805	27.5901	28.2639	22.2863	35.6687	19.3578	15.4098	50.7548	27.6792	53.0286	27.4251	10.2664	14.6053	24.693	25.1499	13.4501	11.7308	4.76436	3.0117	3.94764	3.72532	18.3852	0	11.1441	19.2846	-1.2846	0.348862	-3.68225	0.000231181	0.00177866	Rnu1-39
ENSRNOG00000021384.6	10.9963	14.5063	9.85003	7.52457	4.58333	6.24018	9.51165	0	5.9927	3.50033	8.92878	7.27844	7.40939	2.05329	4.17294	1.17586	5.02997	1.79334	1.17308	1.90574	1.0039	5.92146	0	5.80585	7.40661	3.12017	5.26478	-1.28079	0.494343	-2.59089	0.00957281	NA	Ankrd44
ENSRNOG00000004303.5	92.2	108.314	82.7403	121.229	152.014	101.626	126.029	116.147	61.6392	147.889	139.289	71.7446	110.072	56.4654	34.4267	29.3964	43.2578	73.5269	50.4424	34.3034	57.2224	56.2539	48.4292	23.2234	35.1814	45.1774	77.6246	-1.27871	0.175035	-7.30543	2.76e-13	7.92e-12	Timp3
ENSRNOG00000007032.3	87.1248	64.795	72.8902	101.164	77.1527	59.7274	78.4711	91.5096	54.7904	66.5063	54.4656	44.7104	71.1089	18.4796	32.3403	54.0894	17.1019	34.0735	22.2885	32.3976	56.2185	6.90837	30.7339	21.2881	27.7748	29.4745	50.2917	-1.27298	0.214275	-5.94086	2.84e-09	5.39e-08	Amigo2
ENSRNOG00000046333.2	126.881	89.9393	130.02	138.787	89.3749	154.222	101.061	95.0292	151.53	157.515	89.2878	155.967	123.301	23.6128	35.47	21.1654	61.3657	91.4603	51.6155	19.0574	65.2536	98.691	28.8713	45.4792	72.2145	51.188	87.2446	-1.27112	0.213571	-5.95177	2.65e-09	5.08e-08	Ablim1
ENSRNOG00000030387.5	20676.5	21646.4	20046.8	18267.2	18778.7	17954.8	20319.3	18524.5	17869.4	20703.6	20081.7	19686.1	19546.2	6929.85	7500.85	7641.89	7704.91	8419.73	10434.5	7528.64	8439.8	7486.7	8861.62	8541.37	7712.13	8100.17	13823.2	-1.27082	0.0586505	-21.6677	4.14e-104	1.11e-101	Kng1
ENSRNOG00000047854.2	36.3725	34.8152	59.1002	27.5901	31.3194	42.7898	67.7705	35.196	64.2075	22.7521	50.0012	70.7048	45.2183	5.13322	12.5188	23.5171	31.1858	25.1068	36.3655	4.76436	13.0507	28.6204	11.176	10.6441	24.0715	18.8462	32.0322	-1.26989	0.273057	-4.65064	3.31e-06	3.84e-05	NA
ENSRNOG00000022256.6	15.2257	36.7494	2.95501	61.8687	33.6111	17.8291	71.3373	69.5121	55.6465	22.7521	20.5362	27.0342	36.2548	7.18651	17.735	14.1103	2.01199	36.7635	24.6347	3.81149	10.039	36.5157	11.176	9.67642	5.55496	14.9346	25.5947	-1.26949	0.385698	-3.2914	0.000996883	0.00638277	Cxcl10
ENSRNOG00000014791.8	323.123	247.575	389.076	232.426	198.611	259.413	224.713	251.651	254.262	290.527	400.902	301.535	281.151	95.4779	64.6805	135.223	112.671	97.737	183	68.6068	96.3745	92.7695	148.082	181.917	127.764	117.025	199.088	-1.26701	0.150039	-8.44452	3.05e-17	1.14e-15	Peg3
ENSRNOG00000025670.3	30.4514	29.9798	15.7601	27.5901	20.625	41.0069	20.2122	62.4729	31.6757	46.3794	35.7151	20.7955	31.8887	14.373	12.5188	0	16.0959	7.17336	5.8654	11.4345	21.0819	13.8167	11.176	31.9322	12.9616	13.2024	22.5456	-1.26672	0.298147	-4.24864	2.15e-05	0.000212726	Shisa3
ENSRNOG00000004307.6	80.3578	94.7747	179.271	45.1474	51.9444	36.5496	59.4478	66.8724	68.488	66.5063	78.5733	226.671	87.8836	8.21315	38.5997	38.8033	19.1139	17.9334	22.2885	41.9263	27.1053	97.7041	10.2446	18.3852	101.841	36.8465	62.3651	-1.26384	0.386525	-3.26975	0.00107641	0.00678392	Tor3a
ENSRNOG00000012929.6	112.501	83.1696	106.38	190.623	89.3749	93.6027	96.3054	175.98	116.43	158.39	91.9665	107.097	118.485	37.9858	34.4267	92.8926	47.2817	35.8668	39.8847	29.539	46.1795	41.4502	72.6438	29.0292	92.5826	49.9802	84.2326	-1.26304	0.192743	-6.55299	5.64e-11	1.33e-09	Wsb1
ENSRNOG00000022941.3	20.3009	20.3089	10.835	10.8688	13.75	9.80599	1.18896	21.9975	8.561	7.00066	11.6074	1.03978	11.4387	7.18651	3.1297	5.87928	6.03597	5.38002	2.34616	7.62297	4.0156	1.97382	4.65666	3.87057	5.55496	4.80435	8.12155	-1.26285	0.405692	-3.11284	0.00185294	0.0107233	LOC102549852
ENSRNOG00000009949.6	196.242	205.023	203.896	104.508	170.347	139.067	131.974	152.223	160.947	154.89	176.79	188.2	165.342	30.7993	37.5564	21.1654	65.3896	98.6337	35.1924	93.3814	62.2419	65.136	81.0258	137.405	99.9892	68.993	117.168	-1.26091	0.198592	-6.34921	2.16e-10	4.72e-09	Pcdh18
ENSRNOG00000011367.7	8.45872	21.276	15.7601	28.4262	16.8055	16.0462	21.4012	25.5171	29.1074	25.3774	13.3932	24.9547	20.5436	6.15986	20.8647	3.52757	1.00599	1.79334	10.5577	3.81149	8.03121	37.5026	6.51932	1.93528	0	8.47575	14.5097	-1.26021	0.414157	-3.04284	0.00234354	0.013046	Cyp2r1
ENSRNOG00000013975.7	47.3688	28.0456	31.5201	29.2622	43.5416	67.7505	48.7472	19.3578	21.4025	28.0026	46.4297	40.5513	37.665	22.5862	9.38911	4.70342	6.03597	8.07003	42.2309	5.71723	24.0936	26.6466	13.97	20.3205	3.70331	15.6222	26.6436	-1.2601	0.30461	-4.13675	3.52e-05	0.000330419	Acat2l1
ENSRNOG00000049523.2	38.0642	8.7038	17.7301	52.672	6.875	37.4411	21.4012	29.0367	41.0928	14.8764	20.5362	15.5967	25.3355	24.6395	14.6053	10.5827	4.02398	8.07003	7.03848	1.90574	19.0741	4.93455	20.4893	5.80585	5.55496	10.5604	17.9479	-1.25588	0.360293	-3.48571	0.000490835	0.00345307	NA
ENSRNOG00000048636.2	24.5303	10.638	13.79	14.2131	27.5	14.2633	20.2122	16.7181	17.122	31.503	18.7504	12.4773	18.4765	6.15986	5.21617	16.462	5.02997	4.48335	3.51924	20.0103	13.0507	2.96073	1.86266	11.6117	1.85165	7.68486	13.0807	-1.25186	0.342418	-3.65594	0.000256243	0.00194883	Il2rb
ENSRNOG00000043377.4	4196.37	4568.53	4743.78	3439.57	3485.62	3359.89	4013.91	3943.71	3837.04	4076.13	4045.63	5090.75	4066.74	1636.47	1464.7	1794.36	1712.2	1594.28	2584.29	1422.64	1679.53	1794.2	1377.44	1570.48	1955.35	1715.49	2891.12	-1.24589	0.0868696	-14.342	1.2e-46	1.46e-44	Fdps
ENSRNOG00000033570.3	181.017	197.286	169.421	162.196	203.958	151.547	242.547	216.455	157.522	234.522	137.503	168.444	185.202	91.3713	62.5941	87.0134	96.5755	88.7703	62.1732	73.3711	107.417	50.3324	88.4765	85.1525	40.7364	77.832	131.517	-1.23891	0.131739	-9.40422	5.24e-21	2.51e-19	Arhgap8
ENSRNOG00000058752.1	27.9138	26.1114	28.5651	20.0655	54.2361	19.612	47.5582	70.392	25.683	28.0026	23.2148	22.8751	32.8525	33.8792	10.4323	2.35171	8.04795	23.3134	5.8654	10.4816	9.03511	6.90837	6.51932	31.9322	18.5165	13.9403	23.3964	-1.23576	0.322277	-3.83446	0.000125842	0.00103771	Popdc2
ENSRNOG00000001704.7	32.989	9.67089	31.5201	25.0819	6.11111	44.5727	39.2355	15.8382	20.5464	17.5016	20.5362	28.074	24.3065	15.3997	7.30264	5.87928	10.0599	6.27669	17.5962	11.4345	7.02731	11.8429	6.51932	22.2558	0	10.1328	17.2197	-1.2356	0.326631	-3.78287	0.000155032	0.00124646	Runx1
ENSRNOG00000004621.8	194.551	131.524	149.721	257.508	156.597	101.626	244.925	127.586	101.876	201.269	147.325	144.529	163.253	67.7585	46.9455	57.617	41.2458	55.5935	77.4233	76.2297	72.2809	95.7302	81.0258	94.8289	68.5112	69.5992	116.426	-1.22797	0.160773	-7.6379	2.21e-14	6.88e-13	Rtn4
ENSRNOG00000058847.1	16.0716	23.2101	4.92502	27.5901	38.1944	33.8752	27.346	57.1935	24.8269	35.0033	49.1083	43.6706	31.7513	23.6128	23.9944	10.5827	12.0719	5.38002	0	20.0103	11.0429	22.6989	15.8326	13.547	1.85165	13.3854	22.5683	-1.22779	0.337175	-3.64141	0.000271152	0.00205527	NA
ENSRNOG00000016724.8	16.9174	14.5063	13.79	37.6229	16.0417	7.13163	9.51165	13.1985	21.4025	11.3761	12.5003	28.074	16.8394	11.2931	19.8215	0	11.0659	0	14.077	3.81149	12.0468	9.8691	3.72532	0	0	7.14251	11.991	-1.22708	0.450596	-2.72324	0.00646446	0.0303943	Epb41l3
ENSRNOG00000020434.4	16.0716	7.73671	15.7601	10.0328	0.763888	16.0462	2.37791	13.1985	31.6757	7.00066	17.8576	25.9944	13.7097	0	0	1.17586	15.0899	3.58668	21.1154	8.57584	8.03121	2.96073	0.931331	6.77349	1.85165	5.84101	9.77534	-1.22697	0.521076	-2.35469	0.0185381	0.0707098	Ascl2
ENSRNOG00000015780.6	54.9817	43.519	60.0852	55.1802	51.9444	61.5103	63.0147	36.0759	43.6611	56.8804	32.1436	44.7104	50.3089	18.4796	6.25941	16.462	15.0899	29.5901	37.5386	20.0103	15.0585	26.6466	32.5966	23.2234	16.6649	21.4683	35.8886	-1.21965	0.204169	-5.97371	2.32e-09	4.5e-08	Rcn2
ENSRNOG00000019494.7	624.254	661.489	494.472	427.229	403.333	454.642	439.914	393.315	535.063	450.667	519.655	536.525	495.046	183.769	146.053	297.492	178.061	190.094	245.174	190.574	236.921	282.256	257.979	162.564	179.61	212.546	353.796	-1.21905	0.112742	-10.8127	3e-27	1.95e-25	NA
ENSRNOG00000009225.7	268.141	291.094	358.541	223.229	238.333	300.42	365.009	274.529	303.059	243.273	280.364	274.501	285.041	123.197	84.502	115.234	106.635	129.12	154.847	164.847	102.398	140.141	92.2018	148.049	105.544	122.226	203.634	-1.21738	0.11069	-10.9981	3.9e-28	2.69e-26	Copz2
ENSRNOG00000010232.7	17.7633	22.243	6.89502	25.918	19.8611	8.02309	9.51165	15.8382	9.4171	3.50033	18.7504	3.11933	13.4034	12.3197	0	17.6378	9.05395	2.69001	17.5962	3.81149	3.0117	0	0.931331	0.967642	1.85165	5.82263	9.61301	-1.21654	0.502266	-2.42211	0.0154306	0.0614601	Enpp5
ENSRNOG00000009550.7	496.527	556.076	490.532	458.163	385	431.464	513.629	594.813	606.119	441.917	434.832	561.48	497.546	149.89	152.312	251.633	212.265	245.688	234.616	185.81	130.507	300.021	221.657	201.269	294.413	215.007	356.276	-1.21429	0.114962	-10.5625	4.44e-26	2.78e-24	Sqle
ENSRNOG00000016690.6	1011.66	988.365	936.738	729.048	650.833	557.159	1217.49	1139.47	1149.74	892.584	684.838	663.378	885.109	282.327	314.014	375.098	484.889	303.074	448.116	434.509	315.225	419.437	363.219	331.901	522.166	382.831	633.97	-1.21114	0.123109	-9.83792	7.73e-23	4.12e-21	Idi1
ENSRNOG00000020695.6	14.3798	9.67089	4.92502	25.0819	31.3194	23.1778	33.2908	37.8357	15.4098	21.002	8.92878	7.27844	19.3584	8.21315	9.38911	11.7586	8.04795	1.79334	26.9808	7.62297	7.02731	11.8429	2.79399	4.83821	0	8.35903	13.8587	-1.20925	0.38751	-3.12055	0.00180515	0.010479	Tead2
ENSRNOG00000003330.4	573.501	609.266	486.592	477.392	490.416	567.856	652.737	579.854	407.504	521.549	438.403	438.786	520.321	247.421	286.889	308.074	175.043	189.197	302.655	180.093	169.659	224.029	206.756	226.428	185.165	225.117	372.719	-1.20866	0.10621	-11.3799	5.26e-30	3.92e-28	Acsf2
ENSRNOG00000000588.5	301.976	285.291	153.661	248.311	245.972	252.281	266.326	204.137	254.262	275.651	246.434	126.853	238.43	47.2256	91.8046	130.52	101.605	119.257	100.885	121.015	87.3394	96.7172	92.2018	137.405	114.802	103.398	170.914	-1.2076	0.13975	-8.64114	5.57e-18	2.18e-16	Slc16a10
ENSRNOG00000021255.7	23.6844	66.7291	40.3851	51.8359	52.7083	54.3787	40.4245	45.7548	39.3806	46.3794	57.1442	58.2275	48.0861	22.5862	36.5132	14.1103	22.1319	19.7267	12.9039	25.7275	19.0741	17.7644	17.6953	25.1587	14.8132	20.6838	34.3849	-1.20409	0.194066	-6.20454	5.49e-10	1.14e-08	Smox
ENSRNOG00000010224.6	170.02	146.03	138.885	135.442	142.847	116.78	161.698	108.228	84.7539	179.392	182.147	110.216	139.703	69.8118	27.1241	45.8584	47.2817	52.9035	43.404	49.5493	36.1404	103.626	75.4378	74.5084	107.396	61.0867	100.395	-1.20267	0.17582	-6.84036	7.9e-12	2.04e-10	Rab30
ENSRNOG00000002273.6	1.69174	3.86836	11.82	7.52457	1.52778	12.4804	8.32269	11.4387	10.2732	0	1.78576	1.03978	5.98108	1.02664	3.1297	3.52757	1.00599	3.58668	2.34616	5.71723	1.0039	0.98691	2.79399	3.87057	1.85165	2.57058	4.27583	-1.20227	0.563212	-2.13467	0.0327879	NA	Naaa
ENSRNOG00000051960.1	311.281	298.83	316.186	153.836	203.958	195.228	300.806	358.999	367.267	263.4	250.006	275.541	274.612	129.357	115.799	183.434	89.5335	101.324	44.577	152.459	113.441	114.482	95.9271	93.8612	205.533	119.977	197.294	-1.20148	0.162301	-7.40277	1.33e-13	3.94e-12	Dnajc12
ENSRNOG00000034190.6	108.272	98.6431	205.866	149.655	111.528	157.787	153.375	105.588	237.14	137.388	134.825	286.978	157.254	81.1049	106.41	51.7377	80.4795	76.217	102.058	58.1252	63.2458	60.2015	57.7425	35.8027	46.2913	68.2847	112.769	-1.19936	0.179526	-6.68071	2.38e-11	5.84e-10	NA
ENSRNOG00000008432.7	109.963	109.281	105.395	102	68.75	77.5565	63.0147	102.068	77.9051	88.3833	103.574	73.8242	90.143	35.9325	38.5997	44.6825	58.3477	11.6567	15.25	29.539	36.1404	51.3193	33.5279	43.5439	79.6211	39.8467	64.9948	-1.19824	0.194077	-6.17405	6.66e-10	1.37e-08	Slc22a5
ENSRNOG00000007939.5	1226.51	1090.88	1347.48	934.719	860.902	910.174	1045.09	884.3	773.915	1197.99	1378.6	1213.42	1072	473.283	403.732	517.377	430.566	350.598	666.309	384.96	507.974	565.499	338.073	525.429	446.248	467.504	769.752	-1.19773	0.107455	-11.1463	7.46e-29	5.32e-27	Naprt
ENSRNOG00000020626.7	1239.2	1395.51	1283.46	1245.73	1235.21	1115.21	1504.03	1132.43	1285.86	1365.13	1381.28	1426.57	1300.8	515.375	510.142	587.928	564.363	509.309	706.194	489.776	520.021	582.277	609.091	677.349	549.941	568.48	934.641	-1.19399	0.068883	-17.3336	2.63e-67	4.84e-65	Snrnp25
ENSRNOG00000060445.1	112.501	109.281	64.0252	89.4588	63.4027	59.7274	127.218	134.625	92.4588	100.634	144.646	101.898	99.9897	65.7052	50.0752	47.0342	63.3776	48.4202	49.2694	32.3976	19.0741	27.6335	42.8412	38.7057	40.7364	43.7725	71.8811	-1.19074	0.179459	-6.63517	3.24e-11	7.76e-10	NA
ENSRNOG00000051852.1	114.193	93.8076	63.0402	86.1146	58.8194	65.9676	126.029	155.742	77.9051	83.1328	145.539	85.2617	96.296	65.7052	55.2914	43.5067	57.3417	38.5568	39.8847	31.4448	23.0897	30.5942	40.0472	40.6409	40.7364	42.2366	69.2663	-1.18853	0.182087	-6.52726	6.7e-11	1.55e-09	NA
ENSRNOG00000005408.6	84.5872	100.577	106.38	91.967	100.833	103.409	111.762	96.789	85.61	105.885	120.539	112.296	101.72	41.0658	43.8158	30.5723	36.2158	43.9368	37.5386	51.4551	77.3004	26.6466	49.3606	48.3821	49.9946	44.6904	73.2049	-1.18433	0.138277	-8.56495	1.08e-17	4.18e-16	NA
ENSRNOG00000002919.9	10.1505	5.80253	2.95501	5.85245	18.3333	33.8752	27.346	15.8382	4.2805	36.7535	26.7863	14.5569	16.8775	0	10.4323	23.5171	2.01199	9.86337	3.51924	2.85861	5.01951	15.7906	3.72532	3.87057	9.25826	7.48891	12.1832	-1.18329	0.453305	-2.61037	0.00904441	0.039845	Gfap
ENSRNOG00000001989.6	2670.42	2158.54	2289.15	2598.49	1787.5	1793.61	2379.1	2072.17	1943.35	2113.32	1975.05	2482.99	2188.64	858.274	920.133	963.026	867.167	822.246	1080.41	953.824	945.675	1078.69	1142.74	827.334	1151.73	967.604	1578.12	-1.17859	0.0779444	-15.1209	1.18e-51	1.56e-49	Alcam
ENSRNOG00000055590.1	196.242	166.339	131.99	137.114	106.18	106.083	216.39	234.053	131.839	171.516	195.54	126.853	160.012	103.691	88.6749	55.2652	81.4855	38.5568	70.3848	67.6539	35.1365	55.2669	70.7812	65.7996	122.209	71.2421	115.627	-1.17782	0.169824	-6.93555	4.05e-12	1.07e-10	NA
ENSRNOG00000018666.6	16.0716	25.1443	12.805	10.0328	14.5139	11.5889	21.4012	7.0392	31.6757	9.62591	14.2861	29.1138	16.9415	4.10658	1.04323	12.9344	5.02997	10.76	5.8654	0	2.0078	6.90837	28.8713	10.6441	0	7.34759	12.1446	-1.17652	0.428839	-2.74351	0.00607864	0.0289793	Gpsm1
ENSRNOG00000018669.6	36.3725	11.6051	49.2502	20.9016	10.6944	37.4411	34.4797	11.4387	29.9635	29.7528	18.7504	19.7558	25.8671	25.6661	26.0809	0	13.0779	14.3467	7.03848	1.90574	12.0468	9.8691	9.31331	12.5793	3.70331	11.3023	18.5847	-1.17552	0.35395	-3.32114	0.000896506	0.00584312	Jak3
ENSRNOG00000018233.6	679.235	675.995	623.507	455.655	598.889	659.676	530.274	903.658	818.432	739.445	696.445	707.048	674.022	328.526	264.982	364.515	325.942	234.928	197.077	424.028	269.046	405.62	194.648	233.202	357.369	299.99	487.006	-1.16955	0.121519	-9.6244	6.31e-22	3.14e-20	Gas6
ENSRNOG00000015035.7	23.6844	27.0785	108.35	49.3278	36.6666	128.369	47.5582	25.5171	107.013	48.1295	59.8228	108.137	64.1378	25.6661	11.4756	75.2548	12.0719	5.38002	43.404	12.3873	4.0156	60.2015	19.558	21.2881	53.6979	28.7001	46.419	-1.16911	0.421829	-2.77154	0.00557921	0.0269295	Myo7b
ENSRNOG00000009085.7	60.9028	42.5519	27.5801	94.4752	42.7778	57.9445	65.3926	34.3161	76.1929	57.7554	37.5009	69.6651	55.5879	54.4121	16.6917	14.1103	16.0959	16.1401	45.7501	24.7747	16.0624	3.94764	33.5279	25.1587	31.4781	24.8458	40.2169	-1.16895	0.260681	-4.4842	7.32e-06	8e-05	Prkag2
ENSRNOG00000059494.1	6.76698	26.1114	18.7151	16.7213	17.5694	0	16.6454	16.7181	8.561	33.2531	23.2148	18.716	16.916	14.373	0	5.87928	13.0779	7.17336	3.51924	13.3402	6.02341	11.8429	7.45065	2.90292	3.70331	7.44052	12.1783	-1.16745	0.407955	-2.86172	0.00421346	0.021402	NA
ENSRNOG00000009629.6	351.037	325.909	220.641	361.18	384.236	377.085	298.428	460.188	284.225	282.652	287.507	211.075	320.347	126.277	140.837	210.478	124.743	167.677	127.866	129.591	132.515	147.05	132.249	168.37	107.396	142.921	231.634	-1.16291	0.119662	-9.71824	2.52e-22	1.31e-20	Car2
ENSRNOG00000021750.5	176.787	126.689	125.095	81.9342	107.708	75.7736	105.817	183.899	163.515	149.639	121.431	133.091	129.282	57.4921	18.7782	76.4307	51.3057	8.9667	31.6732	60.9838	79.3082	113.495	39.1159	90.9583	66.6595	57.9306	93.6061	-1.15973	0.271981	-4.26402	2.01e-05	0.000199996	Id1
ENSRNOG00000029049.4	54.9817	88.0051	81.7553	53.5081	51.9444	58.836	63.0147	80.0709	69.3441	49.8797	68.7516	71.7446	65.9863	13.3464	28.1673	15.2861	25.1499	26.0034	31.6732	36.2091	32.1248	55.2669	25.1459	21.2881	48.143	29.817	47.9017	-1.15708	0.186122	-6.21678	5.07e-10	1.06e-08	Zdhhc14
ENSRNOG00000025324.6	22.8385	29.9798	16.7451	25.918	9.16666	13.3718	9.51165	20.2377	0.8561	23.6272	16.9647	10.3978	16.6346	5.13322	9.38911	1.17586	10.0599	1.79334	5.8654	1.90574	6.02341	8.88219	12.1073	7.74113	22.2198	7.69137	12.163	-1.15567	0.393751	-2.93502	0.00333522	0.0176167	Spire1
ENSRNOG00000047436.1	14.3798	43.519	25.6101	13.377	32.8472	32.0923	13.0785	37.8357	26.5391	31.503	29.465	35.3524	27.9666	7.18651	13.562	14.1103	16.0959	2.69001	15.25	14.2931	15.0585	12.8298	2.79399	17.4175	22.2198	12.7923	20.3794	-1.15551	0.282129	-4.0957	4.21e-05	0.000387698	Cabyr
ENSRNOG00000019180.6	7394.61	6697.09	7542.17	7103.2	7027.77	8004.36	6232.51	7245.98	7485.74	5676.66	6592.12	6133.65	6927.99	2637.45	2676.94	2952.57	2906.32	2753.67	3067.6	2899.59	2755.71	3248.91	3832.43	3508.67	4099.56	3111.62	5019.8	-1.1554	0.0744427	-15.5206	2.52e-54	3.58e-52	Acsl4
ENSRNOG00000007993.6	21.1468	3.86836	23.6401	16.7213	8.40277	18.7205	14.2675	31.6764	16.2659	30.6279	7.14303	16.6364	17.4264	8.21315	8.34587	8.23099	16.0959	10.76	10.5577	5.71723	3.0117	4.93455	4.65666	10.6441	1.85165	7.75163	12.589	-1.15155	0.341652	-3.37052	0.000750256	0.00497929	Sh3tc1
ENSRNOG00000030530.4	19.4551	13.5392	18.7151	25.0819	0	10.6974	21.4012	19.3578	4.2805	7.00066	14.2861	6.23866	13.3378	5.13322	9.38911	2.35171	17.1019	0	4.69232	5.71723	4.0156	1.97382	7.45065	3.87057	11.1099	6.06717	9.70249	-1.15136	0.456048	-2.52466	0.0115811	0.0489697	Gzmm
ENSRNOG00000017319.4	167.483	121.853	111.305	204	155.833	196.12	145.053	159.262	131.839	101.51	124.11	165.325	148.641	82.1315	41.7294	47.0342	64.3836	62.7669	63.3463	32.3976	70.2731	59.2146	120.142	79.3466	81.4727	67.0199	107.83	-1.15118	0.159609	-7.21255	5.49e-13	1.55e-11	Mertk
ENSRNOG00000020951.7	41.4477	44.4861	48.2652	25.918	27.5	28.5265	32.1018	9.6789	20.5464	20.1269	35.7151	33.2729	30.6321	21.5595	6.25941	0	9.05395	0.89667	22.2885	6.6701	17.0663	4.93455	24.2146	20.3205	35.1814	14.0371	22.3346	-1.14922	0.357911	-3.21091	0.00132314	0.00811619	Slc4a1
ENSRNOG00000023013.6	13.534	23.2101	8.86503	25.0819	12.2222	16.9376	5.94478	3.5196	14.5537	32.378	15.1789	32.2331	16.9716	2.05329	10.4323	9.40685	14.0839	0.89667	3.51924	9.52872	6.02341	8.88219	4.65666	4.83821	20.3682	7.89081	12.4312	-1.14681	0.381664	-3.00477	0.00265785	0.0145581	Marchf3
ENSRNOG00000061845.1	65.1321	65.762	57.1302	38.4589	55	33.8752	96.3054	19.3578	43.6611	44.6292	75.8946	76.9435	56.0125	19.5062	38.5997	31.7481	33.1978	27.7968	3.51924	26.6804	17.0663	4.93455	45.6352	0.967642	55.5496	25.4335	40.723	-1.14654	0.382242	-2.99952	0.00270404	0.0147966	Cttnbp2
ENSRNOG00000054722.1	96.4294	90.9064	79.7853	113.705	71.0416	67.7505	112.951	129.345	71.9124	102.385	127.682	84.2219	95.6762	57.4921	52.1617	44.6825	56.3357	53.8002	35.1924	40.0206	24.0936	30.5942	42.8412	42.5762	38.8847	43.2229	69.4496	-1.14203	0.155247	-7.35623	1.89e-13	5.55e-12	NA
ENSRNOG00000057838.1	59.211	63.8279	59.1002	64.3769	51.1805	60.6189	71.3373	87.1101	62.4953	97.1341	103.574	48.8695	69.0696	40.0391	39.6429	25.8688	33.1978	39.4535	37.5386	26.6804	24.0936	16.7775	34.4593	18.3852	42.588	31.5604	50.315	-1.14012	0.176053	-6.47602	9.42e-11	2.13e-09	LOC120103202
ENSRNOG00000026435.7	20.3009	42.5519	46.2952	8.36064	16.8055	45.4642	21.4012	20.2377	14.5537	21.8771	22.322	17.6762	24.8205	0	17.735	3.52757	9.05395	5.38002	4.69232	4.76436	9.03511	18.7513	9.31331	27.094	27.7748	11.4268	18.1237	-1.13949	0.368882	-3.08903	0.00200811	0.011475	Arid3a
ENSRNOG00000053739.1	84.5872	70.5975	64.0252	80.2621	82.4999	67.7505	112.951	117.907	90.7466	101.51	123.217	93.5799	90.8028	47.2256	52.1617	52.9135	58.3477	40.3502	38.7116	29.539	17.0663	27.6335	41.9099	42.5762	48.143	41.3815	66.0921	-1.13932	0.164074	-6.9439	3.81e-12	1.01e-10	Rnu1-136
ENSRNOG00000053146.1	193.705	166.339	107.365	137.114	105.417	117.672	204.5	210.296	129.271	142.638	188.397	98.7788	150.125	95.4779	84.502	68.1997	81.4855	45.7302	77.4233	60.9838	38.1482	53.2931	64.2619	65.7996	87.0277	68.5277	109.326	-1.13753	0.155678	-7.30695	2.73e-13	7.85e-12	NA
ENSRNOG00000019730.7	24.5303	35.7823	26.5951	7.52457	25.9722	30.3094	51.1251	2.6397	31.6757	23.6272	11.6074	66.5457	28.1612	11.2931	1.04323	12.9344	11.0659	18.8301	29.327	29.539	17.0663	6.90837	14.9013	0	0	12.7424	20.4518	-1.1325	0.508445	-2.22739	0.0259215	0.0924599	Inppl1
ENSRNOG00000051147.1	19.4551	51.2557	58.1152	30.9344	39.7222	20.5034	29.7239	26.397	32.5318	40.2538	34.8223	28.074	34.3157	15.3997	14.6053	18.8137	12.0719	5.38002	19.9424	10.4816	22.0858	4.93455	23.2833	25.1587	16.6649	15.7351	25.0254	-1.13008	0.250664	-4.50832	6.53e-06	7.21e-05	NA
ENSRNOG00000007412.4	16.0716	11.6051	36.4451	14.2131	8.40277	36.5496	26.157	32.5563	24.8269	8.75082	24.1077	13.5171	21.1003	21.5595	4.17294	12.9344	15.0899	30.4868	0	6.6701	6.02341	0.98691	7.45065	6.77349	1.85165	9.49998	15.3001	-1.12759	0.404757	-2.78584	0.00533897	0.0259816	Dok1
ENSRNOG00000004502.6	3011.3	2757.17	3523.36	1753.23	1933.4	1747.25	3194.72	2534.99	2581.14	2374.97	2259.87	2467.39	2511.57	1038.96	1286.31	1475.7	919.479	1240.09	1169.56	951.919	1296.04	1179.36	1095.25	1175.68	983.228	1150.96	1831.27	-1.12526	0.10176	-11.058	2.01e-28	1.39e-26	Hal
ENSRNOG00000061099.1	597.186	294.962	524.022	586.081	676.041	466.23	165.265	443.47	438.323	469.919	325.008	207.955	432.872	94.4512	134.577	123.465	378.254	336.251	163.058	227.736	147.573	234.885	194.648	151.92	194.424	198.437	315.654	-1.12513	0.234494	-4.79811	1.6e-06	1.99e-05	NA
ENSRNOG00000002032.5	114.193	143.129	149.721	86.1146	93.1944	179.182	103.439	176.86	198.615	140.013	157.147	97.739	136.612	94.4512	62.5941	44.6825	72.4316	73.5269	34.0193	68.6068	34.1326	78.9528	65.1932	63.8643	61.1045	62.7967	99.7044	-1.11812	0.164785	-6.78531	1.16e-11	2.96e-10	Ifngr2
ENSRNOG00000004290.7	15.2257	30.9468	13.79	22.5737	18.3333	9.80599	13.0785	28.1568	17.122	21.002	22.322	12.4773	18.7362	7.18651	22.9512	0	6.03597	8.07003	2.34616	11.4345	14.0546	16.7775	9.31331	1.93528	1.85165	8.49638	13.6163	-1.11637	0.357055	-3.12661	0.00176835	0.0103132	Grb10
ENSRNOG00000003872.3	470.305	446.795	554.557	540.933	443.055	574.988	384.033	456.668	468.287	361.409	440.189	466.86	467.34	237.155	182.566	177.554	214.277	225.064	159.539	196.292	192.749	244.754	238.421	239.007	287.006	216.199	341.769	-1.11581	0.0926634	-12.0415	2.15e-33	1.78e-31	Slc40a1
ENSRNOG00000009481.6	110.809	53.1899	140.855	85.2785	80.9722	92.7112	98.6833	92.3895	169.508	106.76	184.826	207.955	118.662	63.6519	16.6917	63.4962	45.2697	17.9334	83.2887	86.7113	43.1678	79.9397	45.6352	52.2526	62.9562	55.0829	86.8722	-1.1102	0.223718	-4.96251	6.96e-07	9.32e-06	Ddhd1
ENSRNOG00000012787.7	49.0606	86.0709	82.7403	50.9999	49.6527	62.4018	66.5815	49.2744	83.0417	87.5082	67.8587	62.3866	66.4648	44.1457	23.9944	41.155	22.1319	46.6268	41.0578	23.8218	25.0975	24.6727	29.8026	27.094	18.5165	30.6764	48.5706	-1.10587	0.175862	-6.28829	3.21e-10	6.86e-09	Tmem164
ENSRNOG00000013376.6	65.1321	66.7291	74.8603	40.1311	41.25	47.2471	57.0699	88.8699	35.9562	66.5063	58.0371	64.4662	58.8546	26.6927	20.8647	39.9791	25.1499	13.4501	68.0386	13.3402	17.0663	36.5157	38.1846	14.5146	14.8132	27.3841	43.1194	-1.10364	0.23307	-4.73524	2.19e-06	2.63e-05	Mvd
ENSRNOG00000006116.3	32.989	13.5392	12.805	16.7213	20.625	10.6974	26.157	5.2794	29.1074	8.75082	7.14303	11.4375	16.271	1.02664	2.08647	4.70342	16.0959	2.69001	3.51924	21.916	9.03511	0	13.97	14.5146	0	7.46312	11.8671	-1.09815	0.450915	-2.43539	0.0148758	0.0596997	Hk2
ENSRNOG00000055570.1	6.76698	20.3089	12.805	27.5901	15.2778	16.9376	14.2675	9.6789	2.5683	17.5016	14.2861	1.03978	13.2524	5.13322	6.25941	1.17586	7.04196	5.38002	10.5577	4.76436	0	24.6727	0.931331	2.90292	5.55496	6.19787	9.72513	-1.09698	0.466512	-2.35145	0.0187006	0.071209	NA
ENSRNOG00000014490.5	177.633	172.142	169.421	224.901	255.139	201.469	174.776	185.659	196.047	186.393	197.326	212.115	196.085	82.1315	135.62	101.124	86.5155	94.1504	69.2117	75.2769	81.316	119.416	77.3005	65.7996	122.209	92.5059	144.295	-1.09291	0.116245	-9.4018	5.36e-21	2.56e-19	Bdh2
ENSRNOG00000003491.8	32.989	50.2886	62.0552	59.3605	52.7083	59.7274	17.8343	38.7156	35.1001	19.2518	37.5009	51.9889	43.1267	6.15986	16.6917	10.5827	30.1798	17.9334	23.4616	23.8218	38.1482	15.7906	17.6953	13.547	31.4781	20.4575	31.7921	-1.08825	0.248111	-4.38615	1.15e-05	0.000120919	Prkca
ENSRNOG00000058555.1	38.0642	25.1443	21.6701	30.9344	28.2639	7.13163	45.1803	17.598	12.8415	18.3767	31.2507	8.31822	23.7312	3.07993	11.4756	8.23099	17.1019	8.07003	14.077	2.85861	6.02341	1.97382	12.1073	37.738	11.1099	11.1539	17.4425	-1.08683	0.365715	-2.97178	0.00296074	0.0159473	NA
ENSRNOG00000059329.1	20.3009	18.3747	14.7751	18.3934	14.5139	7.13163	14.2675	17.598	23.1147	11.3761	41.9653	23.9149	18.8105	5.13322	11.4756	5.87928	18.1079	7.17336	11.7308	15.2459	8.03121	8.88219	9.31331	1.93528	1.85165	8.72998	13.7702	-1.08673	0.32143	-3.38092	0.000722437	0.00481739	LOC120100156
ENSRNOG00000012404.6	5594.6	5489.2	7510.65	7213.56	6334.93	7826.07	8756.66	6840.34	8932.55	6865.9	6121.57	9292.49	7231.54	3157.96	2514.19	4475.31	2676.95	2701.67	6349.88	2770	2586.05	4005.87	2541.6	3122.58	3969.94	3406	5318.77	-1.08642	0.144821	-7.50179	6.3e-14	1.92e-12	Thrsp
ENSRNOG00000015851.5	47.3688	70.5975	60.0852	27.5901	33.6111	17.8291	15.4564	26.397	33.3879	39.3787	23.2148	41.5911	36.3756	12.3197	29.2106	16.462	25.1499	1.79334	10.5577	19.0574	26.1014	19.7382	4.65666	29.0292	11.1099	17.0988	26.7372	-1.08443	0.300818	-3.60492	0.000312245	0.00232757	NA
ENSRNOG00000059445.1	173.404	224.365	194.046	184.77	127.569	139.067	156.942	135.505	149.818	169.766	192.862	213.154	171.772	73.9184	74.0696	63.4962	125.749	54.6969	44.577	84.8056	87.3394	109.547	92.2018	85.1525	75.9178	80.9559	126.364	-1.0804	0.13709	-7.88094	3.25e-15	1.09e-13	Aifm2
ENSRNOG00000010794.6	55.8276	40.6177	64.0252	54.3441	59.5833	50.8129	63.0147	41.3553	53.0782	59.5056	47.3225	50.9491	53.3697	24.6395	42.7726	30.5723	8.04795	18.8301	28.1539	8.57584	14.0546	32.568	44.7039	26.1263	24.0715	25.2597	39.3147	-1.08022	0.210876	-5.12254	3.01e-07	4.25e-06	Dennd3
ENSRNOG00000006410.5	66.8239	67.6962	37.4301	104.508	65.6944	24.0693	53.503	93.2694	59.0709	91.8836	58.93	87.3413	67.5183	51.3322	26.0809	8.23099	10.0599	44.8335	10.5577	60.9838	30.117	59.2146	50.2919	15.4823	12.9616	31.6789	49.5986	-1.07954	0.281778	-3.83118	0.000127531	0.00104934	Akap5
ENSRNOG00000017613.5	76.9744	83.1696	91.6053	117.049	62.6388	98.9514	86.7938	80.0709	97.5954	140.888	103.574	76.9435	93.0212	39.0125	36.5132	34.0998	47.2817	47.5235	30.5001	55.2666	49.1912	38.4895	27.0086	79.3466	42.588	43.9018	68.4615	-1.07911	0.162264	-6.65035	2.92e-11	7.03e-10	Tent4a
ENSRNOG00000000512.8	140.415	117.018	175.331	91.967	114.583	135.501	173.588	180.38	149.818	133.888	169.647	229.791	150.994	57.4921	70.9399	58.7928	69.4136	73.5269	55.1348	70.5125	83.3238	63.1622	73.5752	91.926	92.5826	71.6985	111.346	-1.07523	0.135083	-7.95976	1.72e-15	5.88e-14	Slc26a8
ENSRNOG00000001351.6	117.576	170.208	77.8153	132.098	103.889	103.409	175.965	141.664	148.105	132.137	94.6451	91.5004	124.084	72.8917	40.6861	64.6721	57.3417	62.7669	46.9232	75.2769	43.1678	77.9659	71.7125	27.094	66.6595	58.9298	91.5071	-1.07428	0.160388	-6.69802	2.11e-11	5.24e-10	Trafd1
ENSRNOG00000043098.1	4847.69	4370.27	3269.23	10129.7	12238.3	10661.8	8678.19	8857.08	8457.41	6504.49	4765.29	4743.46	7293.58	4157.91	2958.61	2311.73	5678.84	4095.09	2576.08	3313.13	2339.09	3550.9	3111.58	3473.83	4029.2	3466.33	5379.95	-1.07325	0.201952	-5.31437	1.07e-07	1.62e-06	Mt2A
ENSRNOG00000060836.1	98.1212	80.2684	71.9052	98.6555	49.6527	73.9907	101.061	134.625	83.0417	87.5082	129.467	73.8242	90.1768	57.4921	54.2482	51.7377	62.3717	46.6268	56.3078	33.3505	15.0585	32.568	40.9786	25.1587	38.8847	42.8986	66.5377	-1.07309	0.185363	-5.78912	7.08e-09	1.26e-07	NA
ENSRNOG00000059367.1	67.6698	44.4861	43.3401	61.0326	41.25	40.1154	72.5263	87.99	53.0782	68.2564	123.217	61.3468	63.6924	39.0125	36.5132	32.924	50.2997	31.3835	30.5001	23.8218	10.039	15.7906	32.5966	30.9645	29.6264	30.2893	46.9909	-1.07257	0.212529	-5.04671	4.49e-07	6.24e-06	NA
ENSRNOG00000051920.1	102.351	77.3671	67.9652	117.049	67.2222	84.6881	111.762	148.703	85.61	121.636	121.431	88.3811	99.5138	56.4654	61.5508	65.8479	71.4256	46.6268	41.0578	42.8792	21.0819	18.7513	47.4979	34.8351	62.9562	47.5813	73.5476	-1.07257	0.183282	-5.85203	4.86e-09	8.93e-08	NA
ENSRNOG00000012580.7	126.035	89.9393	114.26	116.213	109.236	71.3163	90.3606	96.789	105.3	119.011	166.075	137.251	111.816	34.9059	21.9079	51.7377	30.1798	23.3134	56.3078	87.6642	70.2731	53.2931	101.515	63.8643	42.588	53.1292	82.4724	-1.06958	0.196383	-5.4464	5.14e-08	8.16e-07	Ccdc141
ENSRNOG00000016560.6	49.9064	27.0785	62.0552	40.9671	44.3055	41.0069	21.4012	36.9558	21.4025	29.7528	41.0724	39.5115	37.9513	20.5329	6.25941	8.23099	8.04795	27.7968	17.5962	28.5861	25.0975	35.5288	15.8326	18.3852	1.85165	17.8122	27.8818	-1.06738	0.267329	-3.99277	6.53e-05	0.000574285	Card19
ENSRNOG00000016573.6	4670.91	5289.98	5630.28	4460.4	4856.04	4582.96	5199.3	4687.23	5562.94	4670.31	4838.51	5328.86	4981.48	2370.52	2302.42	2220.02	2685	2346.59	2584.29	2430.78	2148.35	2498.86	2118.78	2425.88	2407.15	2378.22	3679.85	-1.06666	0.053297	-20.0135	4.2e-89	1.03e-86	Dgat2
ENSRNOG00000046313.2	23.6844	33.8481	37.4301	23.4098	28.2639	17.8291	41.6135	22.8774	45.3733	15.7515	25.8935	61.3468	31.4434	8.21315	6.25941	10.5827	15.0899	14.3467	26.9808	17.1517	23.0897	13.8167	18.6266	19.3528	3.70331	14.7678	23.1056	-1.06628	0.265974	-4.00897	6.1e-05	0.000539645	NA
ENSRNOG00000060853.1	1271.35	1436.13	1342.56	1168.82	1227.57	1601.94	1514.73	1371.76	1337.23	1293.37	1141.1	1303.88	1334.2	687.851	594.644	747.845	660.938	654.569	693.29	557.43	634.466	572.408	697.567	617.355	525.869	637.019	985.611	-1.06482	0.0672015	-15.8452	1.52e-56	2.28e-54	Iah1
ENSRNOG00000020843.6	54.1358	120.886	149.721	90.2949	158.889	116.78	90.3606	114.387	82.1856	105.885	134.825	77.9833	108.028	83.1581	39.6429	50.5618	82.4915	40.3502	15.25	99.0986	53.2068	39.4764	40.9786	59.9938	11.1099	51.2766	79.6521	-1.06412	0.222787	-4.77642	1.78e-06	2.19e-05	NA
ENSRNOG00000018052.7	81.2037	79.3013	55.1602	75.2457	81.7361	64.1847	65.3926	75.6714	112.149	101.51	77.6804	95.6595	80.4079	35.9325	30.2538	32.924	26.1559	34.9701	23.4616	42.8792	58.2263	33.5549	51.2232	36.7704	59.2529	38.8004	59.6041	-1.0624	0.159706	-6.65227	2.89e-11	6.96e-10	Cnksr3
ENSRNOG00000025418.6	56.6734	80.2684	35.4601	116.213	116.111	87.3625	71.3373	133.745	103.588	82.2577	63.3944	87.3413	86.146	61.5986	64.6805	31.7481	38.2278	19.7267	38.7116	38.1149	40.156	51.3193	44.7039	40.6409	24.0715	41.1417	63.6438	-1.06179	0.193704	-5.48153	4.22e-08	6.77e-07	Armc9
ENSRNOG00000001516.7	20.3009	40.6177	27.5801	45.9835	10.6944	20.5034	23.7791	24.6372	46.2294	33.2531	56.2513	43.6706	32.7917	2.05329	16.6917	21.1654	4.02398	0.89667	11.7308	40.9735	20.078	3.94764	17.6953	16.4499	35.1814	15.9073	24.3495	-1.06146	0.3618	-2.93383	0.00334809	0.0176681	Rapgef4
ENSRNOG00000015191.6	22.8385	34.8152	24.6251	29.2622	19.8611	39.224	24.9681	34.3161	4.2805	27.1276	34.8223	11.4375	25.6315	4.10658	9.38911	7.05514	21.1259	11.6567	22.2885	4.76436	3.0117	7.89528	13.0386	21.2881	24.0715	12.4743	19.0529	-1.06072	0.325403	-3.2597	0.00111529	0.00698913	Phc1
ENSRNOG00000047848.2	31.2973	27.0785	20.6851	28.4262	23.6805	8.02309	27.346	14.9583	24.8269	13.1262	15.1789	19.7558	21.1986	13.3464	7.30264	12.9344	6.03597	5.38002	10.5577	14.2931	15.0585	8.88219	12.1073	12.5793	1.85165	10.0274	15.613	-1.05667	0.277943	-3.80173	0.000143689	0.00116693	NA
ENSRNOG00000032297.2	1667.21	1892.59	2369.92	1593.54	2070.14	1907.71	2637.1	2585.15	2777.19	2334.72	2062.55	2370.69	2189.04	965.045	1012.98	1041.81	1149.85	1180.91	1286.87	971.929	826.211	1082.64	850.305	966.674	1310.97	1053.85	1621.45	-1.05554	0.0921171	-11.4586	2.13e-30	1.62e-28	Msmo1
ENSRNOG00000003134.4	639.479	540.603	500.382	574.376	523.264	697.117	507.684	583.374	535.063	514.548	613.407	515.729	562.085	315.18	246.203	192.84	305.822	224.168	439.905	273.474	247.964	141.128	272.88	325.128	266.638	270.944	416.515	-1.0538	0.11434	-9.21632	3.07e-20	1.38e-18	Slc4a4
ENSRNOG00000008415.6	28.7596	57.0582	59.1002	20.0655	51.9444	44.5727	45.1803	70.392	74.4807	72.6318	58.93	21.8353	50.4126	20.5329	16.6917	21.1654	9.05395	6.27669	11.7308	34.3034	22.0858	0	23.2833	34.8351	96.2859	24.6871	37.5498	-1.05248	0.415357	-2.53391	0.0112799	0.0480187	Nab2
ENSRNOG00000024061.7	142.106	142.162	133.96	120.393	106.944	131.044	122.462	169.821	183.205	143.514	114.288	135.171	137.089	39.0125	61.5508	57.617	46.2757	45.7302	45.7501	47.6436	47.1834	131.259	84.7511	54.1879	142.577	66.9615	102.025	-1.04888	0.178257	-5.88406	4e-09	7.44e-08	Rarb
ENSRNOG00000030568.6	100.659	58.0253	54.1752	49.3278	64.9305	92.7112	78.4711	122.306	68.488	58.6305	105.36	60.3071	76.1159	39.0125	25.0376	25.8688	46.2757	29.5901	23.4616	55.2666	49.1912	44.4109	36.3219	30.9645	35.1814	36.7152	56.4156	-1.04774	0.181558	-5.77085	7.89e-09	1.4e-07	Rgs12
ENSRNOG00000011526.7	655.551	582.188	530.917	474.048	587.43	523.283	569.51	551.697	545.336	633.56	586.621	557.321	566.455	240.235	320.273	271.623	264.577	225.064	248.693	290.626	343.334	217.12	271.949	293.195	312.929	274.968	420.712	-1.04534	0.0777468	-13.4455	3.27e-41	3.38e-39	Pcsk6
ENSRNOG00000057906.1	14.3798	16.4405	13.79	7.52457	12.9861	9.80599	9.51165	26.397	19.6903	19.2518	16.0718	12.4773	14.8606	6.15986	12.5188	10.5827	9.05395	7.17336	2.34616	7.62297	5.01951	2.96073	14.9013	4.83821	1.85165	7.08577	10.9732	-1.04512	0.324558	-3.22013	0.00128135	0.00788996	LOC120099466
ENSRNOG00000012756.6	35.5266	30.9468	4.92502	25.0819	26.7361	8.02309	24.9681	42.2352	19.6903	21.8771	28.5721	9.35799	23.1617	7.18651	8.34587	17.6378	16.0959	12.5534	11.7308	25.7275	7.02731	2.96073	13.0386	7.74113	3.70331	11.1457	17.1537	-1.04398	0.331976	-3.14474	0.00166233	0.00981699	Slc25a43
ENSRNOG00000054419.1	92.2	89.9393	73.8753	113.705	55.7639	57.9445	118.896	118.787	86.4661	119.886	125.003	106.057	96.5435	46.199	54.2482	58.7928	65.3896	59.1802	46.9232	42.8792	21.0819	25.6597	51.2232	40.6409	49.9946	46.8511	71.6973	-1.04377	0.171961	-6.0698	1.28e-09	2.57e-08	NA
ENSRNOG00000017022.5	109.117	93.8076	141.84	94.4752	100.833	65.9676	82.0379	94.1493	136.12	58.6305	100.002	101.898	98.24	40.0391	89.7181	32.924	68.4076	46.6268	32.8462	23.8218	53.2068	66.123	51.2232	32.8998	31.4781	47.4429	72.8414	-1.04324	0.183912	-5.67251	1.41e-08	2.41e-07	Cerk
ENSRNOG00000028426.7	44.8312	86.0709	48.2652	47.6556	89.3749	107.866	59.4478	51.9141	73.6246	74.382	91.0736	90.4606	72.0805	53.3855	56.3347	17.6378	37.2218	20.6234	39.8847	31.4448	50.1951	25.6597	28.8713	42.5762	12.9616	34.733	53.4068	-1.04251	0.204794	-5.0905	3.57e-07	5.01e-06	Mcf2l
ENSRNOG00000019822.4	43.1395	32.881	12.805	47.6556	36.6666	28.5265	42.8024	48.3945	28.2513	15.7515	45.5368	18.716	33.4272	19.5062	20.8647	5.87928	26.1559	11.6567	8.21156	26.6804	8.03121	29.6073	14.9013	7.74113	14.8132	16.1707	24.799	-1.04219	0.276973	-3.7628	0.00016802	0.00133751	Gadd45b
ENSRNOG00000003861.7	13.534	18.3747	9.85003	18.3934	10.6944	27.6351	21.4012	12.3186	4.2805	10.501	5.35727	10.3978	13.5615	8.21315	0	12.9344	6.03597	0	1.17308	2.85861	9.03511	18.7513	9.31331	9.67642	0	6.49928	10.0304	-1.03898	0.448286	-2.31766	0.0204676	0.0765647	Gorab
ENSRNOG00000028841.4	2865.81	2790.05	2106.92	5656.81	7601.45	7353.6	4711.83	5595.29	5472.19	3779.48	3169.72	3019.51	4510.22	2590.22	1921.64	1416.91	3584.36	2725.88	1551.98	2203.99	1524.93	2232.39	2006.09	2023.34	2560.84	2195.21	3352.72	-1.03889	0.205417	-5.05746	4.25e-07	5.91e-06	NA
ENSRNOG00000000658.7	378.951	394.572	505.307	295.13	520.208	680.179	612.312	494.504	496.538	547.802	500.905	582.275	500.724	267.954	189.869	321.009	200.193	190.991	337.847	272.521	236.921	289.165	183.472	199.334	244.418	244.474	372.599	-1.03544	0.120924	-8.5628	1.1e-17	4.25e-16	Acacb
ENSRNOG00000018755.6	1173.22	1422.59	1017.51	1309.28	1210	1045.68	1317.36	1171.15	1256.75	1183.11	949.13	1129.2	1182.08	353.165	518.487	540.894	691.118	662.639	841.098	488.823	524.036	643.465	583.945	518.656	598.084	580.368	881.224	-1.02676	0.0960441	-10.6905	1.13e-26	7.25e-25	Acss2
ENSRNOG00000035480.1	16.9174	18.3747	16.7451	10.0328	17.5694	10.6974	2.37791	7.0392	16.2659	11.3761	8.92878	5.19889	11.7936	8.21315	5.21617	9.40685	2.01199	1.79334	3.51924	1.90574	3.0117	5.92146	10.2446	7.74113	12.9616	5.99558	8.89461	-1.02325	0.379661	-2.69518	0.00703505	0.0325201	Mir21
ENSRNOG00000042344.1	107.426	180.846	115.245	97.8195	125.278	99.8428	99.8723	106.468	116.43	124.262	73.216	115.415	113.51	98.5578	66.767	37.6274	56.3357	23.3134	39.8847	62.8895	74.2887	44.4109	67.0558	51.285	46.2913	55.7256	84.6178	-1.02253	0.168534	-6.06721	1.3e-09	2.61e-08	NA
ENSRNOG00000019965.6	6.76698	6.76962	19.7001	7.52457	21.3889	13.3718	7.13373	7.9191	16.2659	28.8777	16.0718	11.4375	13.6023	6.15986	8.34587	9.40685	11.0659	10.76	12.9039	0.952872	14.0546	0	3.72532	0.967642	1.85165	6.68288	10.1426	-1.02207	0.415519	-2.45975	0.0139034	0.0566197	Tgfb1i1
ENSRNOG00000047864.2	49.9064	34.8152	52.2052	24.2458	25.2083	41.0069	67.7705	36.0759	47.9416	29.7528	53.5727	58.2275	43.3941	1.02664	17.735	22.3413	30.1798	17.9334	50.4424	12.3873	15.0585	39.4764	12.1073	19.3528	18.5165	21.3798	32.3869	-1.02139	0.275648	-3.70542	0.000211042	0.0016428	NA
ENSRNOG00000061082.1	115.039	84.1367	70.9202	91.967	59.5833	69.5334	85.6048	122.306	77.049	103.26	126.789	76.9435	90.2609	58.5187	56.3347	41.155	60.3597	55.5935	59.8271	42.8792	21.0819	18.7513	41.9099	27.094	53.6979	44.7669	67.5139	-1.01779	0.181333	-5.61282	1.99e-08	3.34e-07	LOC120093942
ENSRNOG00000012260.4	27.0679	1.93418	13.79	14.2131	6.875	7.13163	11.8896	0.8799	15.4098	16.6266	16.9647	29.1138	13.4913	1.02664	8.34587	2.35171	7.04196	5.38002	14.077	8.57584	5.01951	11.8429	1.86266	5.80585	9.25826	6.71568	10.1035	-1.01722	0.423778	-2.40037	0.0163785	0.0643477	Ddx25
ENSRNOG00000016173.8	12542.6	13880.6	10916.8	11854.5	13232.1	10564.6	15901.1	11381.5	9832.31	11951	11257.4	12335.9	12137.5	6005.87	6017.38	4355.37	7397.08	7440.57	5075.92	5470.44	6272.37	4177.59	8109.1	7256.34	4423.6	6000.13	9068.84	-1.01614	0.0996117	-10.201	1.96e-24	1.16e-22	Cyp1a2
ENSRNOG00000003365.6	17.7633	17.4076	43.3401	28.4262	15.2778	15.1547	16.6454	10.5588	15.4098	17.5016	42.8582	14.5569	21.2417	12.3197	12.5188	29.3964	10.0599	5.38002	10.5577	6.6701	8.03121	1.97382	20.4893	7.74113	0	10.4282	15.8349	-1.01481	0.346934	-2.92507	0.00344377	0.0180882	Cadm3
ENSRNOG00000058904.1	7.61285	18.3747	15.7601	10.0328	8.40277	12.4804	24.9681	24.6372	11.1293	63.881	50.8941	41.5911	24.147	10.2664	8.34587	14.1103	16.0959	22.4168	8.21156	6.6701	9.03511	2.96073	16.764	0.967642	29.6264	12.1226	18.1348	-1.01348	0.388085	-2.61149	0.00901489	0.0397616	Tex13b
ENSRNOG00000023995.3	27.9138	17.4076	34.4751	22.5737	20.625	24.0693	43.9914	19.3578	36.8123	30.6279	30.3579	24.9547	27.7639	9.23979	10.4323	18.8137	5.02997	17.0367	16.4231	6.6701	24.0936	8.88219	20.4893	16.4499	11.1099	13.7226	20.7432	-1.00769	0.248937	-4.04795	5.17e-05	0.000465999	NA
ENSRNOG00000057843.1	9.30459	14.5063	11.82	5.85245	14.5139	0	3.56687	25.5171	7.7049	0.875082	3.57151	7.27844	8.70927	3.07993	0	4.70342	5.02997	2.69001	3.51924	4.76436	4.0156	2.96073	13.97	4.83821	1.85165	4.28526	6.49726	-1.00694	0.511366	-1.96912	0.0489388	0.149608	NA
ENSRNOG00000007771.2	18.6092	19.3418	26.5951	2.50819	20.625	6.24018	26.157	21.1176	23.1147	14.8764	16.9647	41.5911	19.8117	13.3464	20.8647	16.462	1.00599	22.4168	16.4231	1.90574	0	3.94764	8.38198	10.6441	1.85165	9.77083	14.7913	-1.0067	0.425655	-2.36505	0.0180275	0.0692788	NA
ENSRNOG00000004483.7	16.9174	10.638	14.7751	23.4098	9.16666	20.5034	22.5902	39.5955	12.8415	5.25049	11.6074	5.19889	16.0412	4.10658	1.04323	17.6378	9.05395	15.2434	2.34616	5.71723	6.02341	12.8298	11.176	0	11.1099	8.02396	12.0326	-1.00588	0.404515	-2.48664	0.0128955	0.0533045	Ptprr
ENSRNOG00000018748.8	442.391	509.656	355.586	320.212	509.514	354.799	568.321	586.893	553.897	472.544	383.045	317.132	447.833	281.3	330.705	182.258	229.367	275.278	112.616	263.945	242.944	220.081	167.64	255.457	109.248	222.57	335.201	-1.00409	0.144708	-6.93874	3.96e-12	1.05e-10	Slc16a11
ENSRNOG00000033017.5	34.6808	31.9139	28.5651	28.4262	25.9722	17.8291	53.503	16.7181	22.2586	18.3767	31.2507	20.7955	27.5242	19.5062	15.6485	7.05514	18.1079	16.1401	26.9808	0.952872	11.0429	2.96073	12.1073	13.547	22.2198	13.8558	20.69	-1.00391	0.294682	-3.40675	0.000657403	0.00442567	NA
ENSRNOG00000057578.1	1558.1	1695.31	1685.34	1709.75	1935.69	1732.1	1575.37	1721.08	1618.03	1919.93	1581.29	1554.47	1690.54	919.873	917.003	733.734	975.815	977.37	1114.43	803.271	718.793	729.326	751.584	842.816	629.562	842.798	1266.67	-1.00303	0.0767614	-13.0668	5.1e-39	4.86e-37	Prodh2
ENSRNOG00000054774.1	3.38349	17.4076	13.79	24.2458	28.2639	38.3325	21.4012	53.6739	17.122	25.3774	41.0724	14.5569	24.8856	5.13322	22.9512	19.9896	11.0659	11.6567	7.03848	14.2931	5.01951	12.8298	13.0386	13.547	12.9616	12.4604	18.673	-1.00272	0.31784	-3.15479	0.00160611	0.00956527	NA
ENSRNOG00000060441.1	105.734	103.479	79.7853	87.7867	54.2361	79.3394	136.73	134.625	84.7539	122.512	132.146	87.3413	100.706	65.7052	64.6805	64.6721	85.5095	48.4202	42.2309	41.9263	32.1248	22.6989	50.2919	34.8351	49.9946	50.2575	75.4816	-1.00269	0.179411	-5.58878	2.29e-08	3.81e-07	NA
ENSRNOG00000019243.5	3.38349	5.80253	16.7451	13.377	12.9861	32.0923	9.51165	4.3995	5.9927	9.62591	11.6074	11.4375	11.4134	15.3997	3.1297	10.5827	2.01199	3.58668	4.69232	0	6.02341	10.856	7.45065	3.87057	0	5.63364	8.52354	-1.00189	0.44259	-2.2637	0.0235924	0.0859682	Glb1l
ENSRNOG00000061136.1	45.6771	49.3215	30.5351	40.9671	42.7778	16.9376	61.8257	43.995	34.244	26.2525	41.0724	34.3126	38.9932	25.6661	18.7782	19.9896	23.1379	27.7968	17.5962	19.0574	23.0897	5.92146	21.4206	17.4175	11.1099	19.2485	29.1208	-1.0017	0.218645	-4.58141	4.62e-06	5.26e-05	LOC120094898
ENSRNOG00000057331.1	27.9138	32.881	28.5651	28.4262	38.1944	32.9838	20.2122	61.593	37.6684	31.503	56.2513	36.3922	36.0487	33.8792	16.6917	27.0447	16.0959	22.4168	11.7308	24.7747	6.02341	6.90837	30.7339	7.74113	11.1099	17.9292	26.989	-1.00099	0.260228	-3.84658	0.00011978	0.000994282	LOC120094884
ENSRNOG00000004442.7	112.501	131.524	143.81	186.442	120.694	127.478	134.352	73.9116	101.02	150.514	141.075	120.614	128.661	57.4921	46.9455	29.3964	65.3896	39.4535	62.1732	52.4079	48.1873	105.599	95.9271	102.57	66.6595	64.3501	96.5058	-0.99728	0.172037	-5.7969	6.76e-09	1.21e-07	Dglucy
ENSRNOG00000020309.5	26.222	23.2101	23.6401	42.6392	55	41.0069	55.8809	44.8749	72.7685	20.1269	24.1077	37.432	38.9091	26.6927	15.6485	18.8137	11.0659	30.4868	17.5962	22.8689	26.1014	17.7644	22.3519	14.5146	7.40661	19.276	29.0925	-0.995913	0.241577	-4.12255	3.75e-05	0.000350015	Gfra3
ENSRNOG00000058103.1	6.76698	11.6051	12.805	8.36064	7.63888	1.78291	36.8576	3.5196	7.7049	18.3767	8.0359	14.5569	11.5009	0	6.25941	4.70342	11.0659	0	8.21156	11.4345	0	2.96073	23.2833	0	0	5.6599	8.58041	-0.995809	0.572611	-1.73907	0.0820228	0.215712	NA
ENSRNOG00000038047.3	4950.04	5279.34	4458.13	7477.75	10417.1	10029.7	7382.23	7976.3	7990.84	6960.41	6103.72	6015.11	7086.73	3982.35	2836.55	2692.71	5652.68	4192.83	3778.49	3103.5	2487.67	3416.68	3540.92	3517.38	3599.61	3566.78	5326.76	-0.990508	0.146879	-6.7437	1.54e-11	3.9e-10	NA
ENSRNOG00000025764.5	1782.25	1936.11	1753.31	2447.16	4043.26	4197.86	1928.49	3269.71	3379.88	2335.59	2200.94	2450.75	2643.78	1480.42	1219.54	1042.98	2094.48	1674.08	1150.79	1242.54	936.64	1459.64	1246.12	1149.56	1272.09	1330.74	1987.26	-0.990358	0.159815	-6.1969	5.76e-10	1.2e-08	Mt1
ENSRNOG00000002826.5	188.629	233.068	216.701	144.639	223.055	265.653	170.021	287.727	261.967	228.396	215.184	238.109	222.763	84.1848	127.275	99.9478	131.785	98.6337	181.827	101.004	80.3121	145.076	111.76	68.7026	127.764	113.189	167.976	-0.981362	0.133721	-7.33885	2.15e-13	6.25e-12	Hsd17b7
ENSRNOG00000000105.6	1.69174	22.243	22.6551	23.4098	3.05555	8.91454	10.7006	39.5955	17.9781	11.3761	15.1789	10.3978	15.5997	2.05329	5.21617	8.23099	17.1019	7.17336	10.5577	0	10.039	4.93455	5.58799	5.80585	20.3682	8.08908	11.8444	-0.98117	0.425009	-2.30859	0.0209665	0.0780499	Cplx2
ENSRNOG00000061403.1	14.3798	11.6051	11.82	16.7213	4.58333	37.4411	15.4564	3.5196	1.7122	5.25049	5.35727	13.5171	11.7803	8.21315	3.1297	5.87928	12.0719	8.9667	12.9039	0	2.0078	2.96073	0	11.6117	3.70331	5.95402	8.86716	-0.979909	0.48777	-2.00896	0.0445416	0.139499	Tlr13
ENSRNOG00000013468.6	619.178	530.932	649.117	377.065	449.93	521.501	382.844	390.676	420.345	537.301	580.371	599.951	504.934	320.313	266.025	257.512	280.672	265.414	297.962	242.029	235.917	214.159	278.468	202.237	211.088	255.983	380.459	-0.97847	0.102044	-9.5887	8.92e-22	4.4e-20	NA
ENSRNOG00000055352.1	80.3578	81.2355	60.0852	72.7375	25.9722	60.6189	73.7153	123.186	48.7977	72.6318	91.0736	38.4718	69.0736	50.3055	30.2538	39.9791	30.1798	31.3835	38.7116	53.3608	17.0663	24.6727	41.9099	23.2234	40.7364	35.1486	52.1111	-0.978087	0.209084	-4.67796	2.9e-06	3.41e-05	NA
ENSRNOG00000019077.5	7527.42	6440.81	7413.14	7082.3	6358.61	6662.73	7008.89	6480.47	6447.29	6278.72	7020.7	7504.07	6852.09	3145.64	3309.14	3367.65	3538.08	3149.11	4196.11	3248.34	3443.38	3376.22	3921.84	3443.84	3612.57	3479.33	5165.71	-0.977926	0.0538372	-18.1645	9.86e-74	1.95e-71	Lipa
ENSRNOG00000014135.4	56.6734	59.9595	63.0402	15.0491	42.0139	52.5958	32.1018	70.392	28.2513	45.5043	121.431	54.0684	53.4234	8.21315	21.9079	23.5171	20.1199	26.0034	2.34616	50.5022	38.1482	8.88219	31.6653	40.6409	55.5496	27.2913	40.3574	-0.977636	0.307173	-3.18269	0.00145915	0.00880185	Rab11fip4
ENSRNOG00000019087.7	84.5872	50.2886	47.2802	73.5736	64.1666	32.0923	55.8809	105.588	84.7539	57.7554	59.8228	76.9435	66.0611	34.9059	64.6805	31.7481	31.1858	12.5534	10.5577	57.1723	35.1365	52.3062	20.4893	34.8351	14.8132	33.3653	49.7132	-0.977012	0.235769	-4.14393	3.41e-05	0.000322653	Fam174a
ENSRNOG00000017265.7	90.5083	107.347	84.7103	67.7212	68.75	86.471	164.076	70.392	77.049	46.3794	149.111	80.0628	91.0481	31.826	25.0376	28.2205	39.2338	48.4202	51.6155	22.8689	50.1951	21.712	93.1331	73.5408	70.3628	46.3472	68.6977	-0.975868	0.223304	-4.37013	1.24e-05	0.000129259	Tmem131
ENSRNOG00000055105.1	123.497	91.8734	83.7253	104.508	64.9305	57.9445	147.431	177.74	77.9051	101.51	149.111	87.3413	105.626	69.8118	38.5997	64.6721	78.4676	57.3869	53.9617	66.701	28.1092	29.6073	75.4378	29.9969	51.8463	53.7165	79.6714	-0.973961	0.194492	-5.00773	5.51e-07	7.53e-06	NA
ENSRNOG00000053493.1	34.6808	10.638	10.835	16.7213	7.63888	16.0462	3.56687	6.1593	0.8561	2.62525	6.25015	11.4375	10.6213	5.13322	2.08647	14.1103	2.01199	0.89667	22.2885	4.76436	1.0039	0.98691	0.931331	0	12.9616	5.59793	8.1096	-0.972508	0.55937	-1.73858	0.0821092	0.215889	NA
ENSRNOG00000022929.4	23.6844	24.1772	0	9.1967	22.1528	6.24018	11.8896	2.6397	24.8269	17.5016	1.78576	2.07955	12.1812	1.02664	5.21617	12.9344	0	0	3.51924	10.4816	6.02341	3.94764	9.31331	8.70877	14.8132	6.33203	9.25662	-0.972236	0.541464	-1.79557	0.0725632	0.197909	Mtmr12
ENSRNOG00000017381.8	27094.1	25317.4	29979.6	29481.3	24999	26282.7	26028.6	25493.4	28396.8	30431.9	29359.6	35398.2	28188.6	13730.3	13631.9	14864	13767	13273.4	18816.2	13304	14785.5	14006.2	13302.2	14612.4	14357.7	14370.9	21279.7	-0.972	0.0636504	-15.2709	1.2e-52	1.62e-50	Itih4
ENSRNOG00000008336.6	9.30459	32.881	26.5951	23.4098	20.625	16.9376	2.37791	25.5171	18.8342	19.2518	18.7504	11.4375	18.8268	15.3997	8.34587	7.05514	9.05395	8.07003	8.21156	2.85861	9.03511	24.6727	9.31331	5.80585	7.40661	9.60237	14.2146	-0.969951	0.325847	-2.9767	0.00291365	0.0157632	Tnfrsf11b
ENSRNOG00000033693.6	25.3762	17.4076	17.7301	21.7377	8.40277	7.13163	24.9681	18.4779	17.9781	19.2518	12.5003	17.6762	17.3865	4.10658	0	11.7586	15.0899	11.6567	23.4616	4.76436	12.0468	1.97382	13.0386	2.90292	5.55496	8.86291	13.1247	-0.969161	0.362062	-2.67678	0.00743331	0.0339981	Naip6
ENSRNOG00000019643.5	2.53762	0.967089	0	0.836064	5.34722	1.78291	3.56687	7.0392	5.9927	5.25049	9.82166	1.03978	3.6818	1.02664	1.04323	1.17586	1.00599	1.79334	3.51924	1.90574	2.0078	6.90837	0.931331	0.967642	0	1.8571	2.76945	-0.968863	0.636971	-1.52105	0.128248	NA	Pcyox1l
ENSRNOG00000009049.7	16.9174	11.6051	16.7451	25.0819	26.7361	4.45727	49.9361	21.1176	10.2732	22.7521	22.322	35.3524	21.9414	14.373	15.6485	3.52757	1.00599	34.9701	2.34616	9.52872	12.0468	0	19.558	10.6441	9.25826	11.0756	16.5085	-0.968482	0.410673	-2.35828	0.0183599	0.0702205	Usp11
ENSRNOG00000023030.7	33.8349	40.6177	21.6701	25.0819	26.7361	6.24018	20.2122	21.1176	13.6976	37.6285	32.1436	15.5967	24.5481	15.3997	19.8215	8.23099	17.1019	10.76	4.69232	16.1988	18.0702	9.8691	7.45065	20.3205	0	12.3263	18.4372	-0.968384	0.30382	-3.18736	0.00143578	0.00869345	Cd96
ENSRNOG00000001713.5	298.593	266.917	287.621	305.163	290.278	320.032	303.184	307.085	428.05	287.027	300.9	298.416	307.772	151.943	201.344	174.027	122.731	153.331	144.289	139.119	163.636	145.076	130.386	150.952	224.05	158.407	233.09	-0.967972	0.0954593	-10.1402	3.67e-24	2.12e-22	Il13ra1-ps1
ENSRNOG00000061398.1	36.3725	19.3418	12.805	13.377	38.9583	25.8522	17.8343	25.5171	17.9781	27.1276	27.6792	24.9547	23.9831	28.746	14.6053	23.5171	14.0839	18.8301	11.7308	2.85861	4.0156	5.92146	11.176	2.90292	9.25826	12.3038	18.1435	-0.967848	0.314565	-3.07678	0.00209247	0.0118654	LOC120097291
ENSRNOG00000011381.5	24.5303	12.5722	17.7301	27.5901	19.0972	27.6351	21.4012	9.6789	9.4171	1.75016	38.3938	13.5171	18.6094	5.13322	8.34587	1.17586	10.0599	19.7267	26.9808	2.85861	7.02731	19.7382	7.45065	2.90292	1.85165	9.43765	14.0235	-0.967438	0.408511	-2.36821	0.0178745	0.0689024	Acsbg1
ENSRNOG00000060793.1	366.263	313.337	336.871	425.556	345.278	333.404	300.806	423.232	384.389	403.413	303.579	277.62	351.146	159.13	202.387	252.809	190.133	160.504	167.75	136.261	124.484	179.618	150.876	228.363	212.94	180.438	265.792	-0.966107	0.106234	-9.09418	9.53e-20	4.16e-18	Eif2s3
ENSRNOG00000057153.1	24.5303	31.9139	24.6251	29.2622	43.5416	16.0462	21.4012	25.5171	19.6903	23.6272	25.8935	20.7955	25.5703	3.07993	10.4323	3.52757	22.1319	10.76	10.5577	10.4816	19.0741	8.88219	22.3519	32.8998	0	12.8483	19.2093	-0.965813	0.308548	-3.13019	0.00174692	0.0102247	Pla1a
ENSRNOG00000052667.1	10.1505	11.6051	7.88003	2.50819	8.40277	3.56582	4.75582	7.0392	1.7122	7.00066	3.57151	4.15911	6.02924	5.13322	2.08647	2.35171	5.02997	0.89667	1.17308	4.76436	1.0039	4.93455	1.86266	2.90292	5.55496	3.14121	4.58522	-0.965357	0.468179	-2.06194	0.0392135	NA	NA
ENSRNOG00000021027.6	35.5266	71.5646	28.5651	206.508	167.292	146.198	198.556	178.62	92.4588	103.26	43.751	50.9491	110.271	30.7993	35.47	44.6825	51.3057	92.357	69.2117	40.9735	56.2185	36.5157	70.7812	97.7318	51.8463	56.4911	83.3809	-0.963699	0.314631	-3.06296	0.00219162	0.012353	Dbp
ENSRNOG00000042692.3	71.0532	67.6962	98.5003	82.7703	61.1111	67.7505	61.8257	73.0317	89.0344	72.6318	72.3231	56.148	72.823	17.4529	46.9455	27.0447	37.2218	17.0367	29.327	41.9263	21.0819	65.136	58.6739	27.094	62.9562	37.6581	55.2406	-0.963565	0.19458	-4.95202	7.34e-07	9.8e-06	Slc17a1
ENSRNOG00000012172.6	13.534	20.3089	11.82	25.918	17.5694	14.2633	29.7239	14.0784	53.9343	37.6285	16.0718	13.5171	22.364	16.4263	7.30264	14.1103	9.05395	19.7267	4.69232	16.1988	8.03121	14.8036	5.58799	8.70877	12.9616	11.467	16.9155	-0.963218	0.303942	-3.16908	0.0015292	0.00915527	Spi1
ENSRNOG00000032788.5	47.3688	26.1114	30.5351	35.1147	38.9583	65.9676	52.3141	16.7181	56.5026	17.5016	50.8941	31.1933	39.0983	22.5862	23.9944	17.6378	8.04795	21.5201	9.38464	21.916	17.0663	14.8036	34.4593	28.0616	20.3682	19.9872	29.5427	-0.962488	0.24715	-3.89434	9.85e-05	0.000830831	Dysf
ENSRNOG00000008855.4	702.074	610.233	591.987	586.081	591.25	625.801	600.423	732.957	698.578	645.811	610.729	594.752	632.556	333.659	308.797	405.67	295.762	337.148	157.193	322.071	374.455	438.188	254.253	311.581	362.924	325.142	478.849	-0.96098	0.101473	-9.47034	2.79e-21	1.35e-19	Gjb2
ENSRNOG00000038825.3	29.6055	38.6836	15.7601	24.2458	19.8611	10.6974	63.0147	22.8774	28.2513	26.2525	35.7151	64.4662	31.6192	3.07993	12.5188	32.924	10.0599	8.9667	22.2885	7.62297	20.078	12.8298	27.9399	10.6441	27.7748	16.394	24.0066	-0.959697	0.310131	-3.09449	0.00197149	0.0113162	Fabp12
ENSRNOG00000007660.4	22.8385	32.881	50.2352	40.9671	12.9861	41.8983	36.8576	24.6372	1.7122	26.2525	30.3579	18.716	28.3616	17.4529	31.297	14.1103	7.04196	4.48335	31.6732	6.6701	13.0507	12.8298	10.2446	23.2234	1.85165	14.4941	21.4279	-0.959164	0.351578	-2.72817	0.00636872	0.0300824	Fntb
ENSRNOG00000000033.5	4.22936	8.7038	10.835	21.7377	1.52778	16.0462	29.7239	7.0392	0.8561	14.8764	15.1789	7.27844	11.5027	2.05329	7.30264	7.05514	5.02997	0	12.9039	0	0	0	5.58799	27.094	3.70331	5.89418	8.69846	-0.958862	0.586233	-1.63563	0.101916	0.251959	Tmcc2
ENSRNOG00000053931.1	21.9927	27.0785	17.7301	10.8688	18.3333	14.2633	22.5902	33.4362	20.5464	33.2531	24.1077	31.1933	22.9495	20.5329	25.0376	5.87928	17.1019	14.3467	9.38464	6.6701	8.03121	0.98691	10.2446	10.6441	12.9616	11.8185	17.384	-0.956819	0.294491	-3.24906	0.00115786	0.00720444	Rnu11-3
ENSRNOG00000005874.7	43.9853	33.8481	57.1302	23.4098	43.5416	35.6582	22.5902	51.0342	28.2513	28.0026	26.7863	32.2331	35.5392	18.4796	15.6485	5.87928	22.1319	6.27669	25.8078	3.81149	18.0702	4.93455	21.4206	46.4468	33.3297	18.5198	27.0295	-0.956196	0.295929	-3.23117	0.00123284	0.00763302	Tle2
ENSRNOG00000000903.7	2204.34	2618.88	2496.98	2295.83	3552.08	3186.95	3188.78	3333.06	2836.26	2821.27	2892.93	1964.14	2782.62	1317.18	1565.89	1514.5	1424.49	1571.86	1483.95	1219.68	1406.47	1458.65	1318.77	1643.06	1320.23	1437.06	2109.84	-0.953179	0.0825659	-11.5445	7.87e-31	6.03e-29	Asl
ENSRNOG00000010775.7	38.0642	43.519	52.2052	40.1311	48.125	55.2701	35.6687	73.9116	45.3733	60.3807	58.93	42.6309	49.5175	39.0125	28.1673	16.462	23.1379	18.8301	14.077	20.9632	15.0585	33.5549	31.6653	36.7704	29.6264	25.6104	37.564	-0.952914	0.190175	-5.01072	5.42e-07	7.43e-06	Arrdc4
ENSRNOG00000053343.1	5.07523	10.638	7.88003	7.52457	6.11111	5.34872	10.7006	4.3995	12.8415	7.87574	5.35727	14.5569	8.19243	1.02664	3.1297	4.70342	3.01798	1.79334	7.03848	2.85861	2.0078	3.94764	5.58799	7.74113	9.25826	4.34258	6.26751	-0.952778	0.398514	-2.39083	0.0168104	0.0657233	NA
ENSRNOG00000008781.5	1428.68	1525.1	1568.13	1714.77	1734.79	1502.99	2414.77	1957.78	2013.55	1923.43	1603.61	1559.67	1745.6	671.425	787.642	744.317	1063.34	951.367	754.29	935.72	1020.97	986.91	906.185	1173.75	827.689	901.966	1323.79	-0.951498	0.0915994	-10.3876	2.82e-25	1.71e-23	Erg28
ENSRNOG00000051922.1	16.9174	9.67089	19.7001	18.3934	14.5139	24.0693	27.346	23.7573	26.5391	17.5016	27.6792	28.074	21.1802	9.23979	4.17294	9.40685	18.1079	4.48335	25.8078	5.71723	13.0507	3.94764	7.45065	9.67642	24.0715	11.2611	16.2206	-0.950242	0.300775	-3.15931	0.00158141	0.00942817	NA
ENSRNOG00000032745.5	1315.33	1141.16	1118.96	1398.73	1127.5	1054.59	1298.34	1235.38	1192.55	1291.62	1104.49	1127.12	1200.48	613.933	742.783	711.393	547.261	658.156	428.174	591.733	673.618	678.994	579.288	567.038	666.595	621.58	911.031	-0.950085	0.0742109	-12.8025	1.59e-37	1.48e-35	Slc17a3
ENSRNOG00000054947.1	5.9211	6.76962	8.86503	5.01638	5.34722	8.91454	16.6454	9.6789	10.2732	7.00066	4.46439	5.19889	7.84128	4.10658	2.08647	8.23099	2.01199	4.48335	9.38464	7.62297	4.0156	0	2.79399	1.93528	1.85165	4.04363	5.94245	-0.945024	0.423307	-2.23248	0.0255834	0.0916217	LOC120102001
ENSRNOG00000050534.2	39.756	19.3418	21.6701	40.1311	49.6527	42.7898	16.6454	23.7573	39.3806	26.2525	29.465	4.15911	29.4168	8.21315	16.6917	5.87928	27.1618	37.6601	14.077	11.4345	19.0741	13.8167	17.6953	6.77349	3.70331	15.1817	22.2992	-0.94015	0.316985	-2.96591	0.00301789	0.0161913	NA
ENSRNOG00000023778.6	21.9927	20.3089	30.5351	21.7377	56.5277	24.0693	13.0785	17.598	34.244	18.3767	7.14303	20.7955	23.8673	11.2931	15.6485	7.05514	10.0599	8.9667	8.21156	2.85861	25.0975	25.6597	16.764	9.67642	7.40661	12.3915	18.1294	-0.940066	0.315271	-2.98177	0.00286591	0.0155613	Gcnt2
ENSRNOG00000017672.7	13331.8	13137.9	11448.7	12977.4	12709.6	11996.3	18413.4	12017.7	11438.4	12443.7	10697.6	12575.1	12765.6	5961.72	6287.57	6029.79	7020.83	6606.66	6862.52	5810.61	6317.55	5508.93	7608.98	9020.36	6862.22	6658.15	9711.88	-0.939004	0.0800558	-11.7294	9.01e-32	7.2e-30	Akr1c14
ENSRNOG00000017619.7	1456.59	1670.16	1016.52	1958.06	2035	1454.85	2224.54	1903.22	1479.34	1761.54	1446.46	1221.74	1635.67	798.729	798.074	546.773	856.101	729.889	369.52	1042.44	1047.07	783.606	1197.69	1308.25	766.584	853.728	1244.7	-0.937507	0.163621	-5.72975	1.01e-08	1.77e-07	Aldh1a1
ENSRNOG00000058253.1	73.5909	58.9924	31.5201	56.0163	46.5972	25.8522	107.006	86.2302	20.5464	88.3833	116.074	48.8695	63.3066	30.7993	32.3403	29.3964	37.2218	27.7968	59.8271	24.7747	33.1287	18.7513	27.9399	38.7057	37.0331	33.1429	48.2247	-0.936867	0.238474	-3.92859	8.54e-05	0.000730264	LOC120099425
ENSRNOG00000026748.5	43.9853	63.8279	41.3701	45.9835	49.6527	41.8983	78.4711	58.0734	41.0928	70.8817	59.8228	39.5115	52.8809	31.826	34.4267	14.1103	23.1379	20.6234	22.2885	51.4551	46.1795	11.8429	35.3906	19.3528	18.5165	27.4292	40.1551	-0.933646	0.210703	-4.4311	9.38e-06	9.96e-05	Dennd2a
ENSRNOG00000053735.1	21.1468	5.80253	13.79	29.2622	12.2222	24.0693	8.32269	9.6789	11.1293	20.1269	34.8223	22.8751	17.7707	19.5062	4.17294	11.7586	0	7.17336	24.6347	3.81149	11.0429	16.7775	0	7.74113	5.55496	9.34781	13.5592	-0.932899	0.412007	-2.26428	0.0235571	0.0859178	Hebp2
ENSRNOG00000020150.3	205.547	190.517	141.84	184.77	176.458	139.958	255.625	175.1	146.393	163.64	218.755	160.126	179.894	85.2114	99.1073	124.641	119.713	78.907	129.039	69.5596	75.2926	95.7302	75.4378	78.379	103.693	94.5592	137.227	-0.932822	0.124353	-7.5014	6.31e-14	1.92e-12	Il18bp
ENSRNOG00000025115.6	94.7377	115.084	91.6053	108.688	107.708	113.215	68.9594	111.747	46.2294	77.8823	64.2872	75.9037	89.6706	39.0125	41.7294	52.9135	78.4676	48.4202	31.6732	52.4079	39.1521	34.5418	54.0172	43.5439	48.143	47.0019	68.3362	-0.932499	0.16373	-5.69533	1.23e-08	2.13e-07	Exph5
ENSRNOG00000042139.3	33.8349	65.762	37.4301	31.7704	24.4444	39.224	38.0466	48.3945	51.366	17.5016	62.5015	18.716	39.0827	17.4529	12.5188	15.2861	12.0719	26.9001	22.2885	38.1149	25.0975	8.88219	33.5279	15.4823	16.6649	20.3573	29.72	-0.931926	0.252616	-3.6891	0.000225048	0.00173446	Clec4a1
ENSRNOG00000023720.4	10.9963	7.73671	12.805	8.36064	6.875	27.6351	2.37791	12.3186	11.9854	8.75082	19.6433	10.3978	11.6569	4.10658	1.04323	14.1103	8.04795	1.79334	5.8654	12.3873	9.03511	9.8691	3.72532	2.90292	0	6.07388	8.86538	-0.928077	0.408664	-2.271	0.0231468	0.0847284	NA
ENSRNOG00000003736.7	11.8422	12.5722	14.7751	7.52457	22.9167	28.5265	20.2122	21.9975	17.122	7.00066	33.9294	8.31822	17.2281	2.05329	7.30264	21.1654	15.0899	3.58668	0	12.3873	5.01951	14.8036	11.176	5.80585	11.1099	9.12501	13.1766	-0.924742	0.370688	-2.49467	0.0126076	0.0524238	Col5a2
ENSRNOG00000029798.4	6.76698	14.5063	0.985003	5.85245	8.40277	22.2863	30.9128	12.3186	0	16.6266	6.25015	9.35799	11.1888	3.07993	9.38911	15.2861	13.0779	3.58668	0	3.81149	1.0039	3.94764	10.2446	0	7.40661	5.90284	8.54584	-0.923652	0.530576	-1.74085	0.0817106	0.215143	Lrrc4c
ENSRNOG00000014117.7	157.332	170.208	191.091	168.885	155.833	175.616	275.838	143.424	206.32	188.143	182.147	153.887	180.727	83.1581	138.75	75.2548	83.4975	85.1837	86.8079	90.5228	97.3784	66.123	61.4679	158.693	118.506	95.4453	138.086	-0.922706	0.138478	-6.66321	2.68e-11	6.51e-10	Hmox1
ENSRNOG00000017307.5	208.93	231.134	139.87	279.245	252.847	150.656	217.579	266.61	249.125	182.017	215.184	148.688	211.824	122.171	91.8046	107.003	113.677	118.36	107.923	145.789	87.3394	130.272	110.828	108.376	96.2859	111.653	161.738	-0.921981	0.121471	-7.59016	3.2e-14	9.88e-13	Prss23
ENSRNOG00000004649.4	68.5156	78.3342	68.9502	88.6227	49.6527	50.8129	84.4159	58.0734	62.4953	53.38	26.7863	48.8695	61.5757	19.5062	13.562	30.5723	48.2877	33.1768	12.9039	20.9632	31.1209	69.0837	34.4593	33.8675	42.588	32.5076	47.0417	-0.921937	0.222574	-4.14216	3.44e-05	0.000324343	Il1b
ENSRNOG00000029178.6	30.4514	31.9139	8.86503	29.2622	23.6805	32.0923	13.0785	29.0367	18.8342	34.1282	16.9647	47.8297	26.3448	5.13322	28.1673	5.87928	13.0779	19.7267	11.7308	5.71723	11.0429	19.7382	9.31331	34.8351	0	13.6968	20.0208	-0.921866	0.329434	-2.79833	0.00513675	0.0252155	Abcc5
ENSRNOG00000013728.4	654.705	559.944	660.937	714.834	666.111	549.136	588.533	451.389	631.802	569.679	536.62	641.542	602.103	254.608	286.889	306.898	281.678	321.008	457.501	281.097	326.268	322.719	329.691	361.898	287.006	318.105	460.104	-0.920367	0.0870606	-10.5716	4.04e-26	2.54e-24	Polg2
ENSRNOG00000059109.1	107.426	83.1696	62.0552	87.7867	69.5138	63.2932	101.061	131.985	79.6173	106.76	116.074	73.8242	90.2139	54.4121	56.3347	62.3204	76.4556	38.5568	48.0963	28.5861	34.1326	33.5549	57.7425	32.8998	51.8463	47.9115	69.0627	-0.917962	0.168159	-5.45889	4.79e-08	7.65e-07	NA
ENSRNOG00000029082.5	13.534	16.4405	21.6701	10.8688	14.5139	8.02309	13.0785	18.4779	10.2732	14.0013	11.6074	8.31822	13.4006	8.21315	3.1297	4.70342	8.04795	7.17336	1.17308	17.1517	2.0078	9.8691	5.58799	5.80585	12.9616	7.15206	10.2763	-0.917815	0.334867	-2.74084	0.00612831	0.0291425	RGD1566189
ENSRNOG00000010131.7	443.237	368.461	322.096	261.688	314.722	275.459	319.829	307.085	367.267	375.41	350.008	342.087	337.279	197.116	185.696	176.378	159.953	245.688	140.77	120.062	201.784	168.762	206.756	187.722	146.281	178.081	257.68	-0.917228	0.103459	-8.8656	7.61e-19	3.11e-17	Rin2
ENSRNOG00000055021.1	7.61285	17.4076	16.7451	20.9016	3.05555	7.13163	9.51165	6.1593	13.6976	14.0013	4.46439	11.4375	11.0105	1.02664	6.25941	7.05514	15.0899	7.17336	3.51924	6.6701	8.03121	0	10.2446	1.93528	1.85165	5.73805	8.37428	-0.917224	0.423739	-2.1646	0.0304186	0.104194	LOC120102096
ENSRNOG00000015644.5	73.5909	70.5975	86.6803	109.524	63.4027	89.1454	104.628	134.625	112.149	80.5076	83.0377	85.2617	91.0958	29.7727	71.9832	41.155	49.2937	42.1435	35.1924	40.9735	45.1756	52.3062	47.4979	66.7673	57.4012	48.3052	69.7005	-0.917178	0.153111	-5.99027	2.09e-09	4.09e-08	Ugcg
ENSRNOG00000002358.5	1975.96	1495.12	1345.51	2096.01	1783.68	1450.4	2224.54	1544.22	1284.15	1975.06	1737.54	1654.29	1713.87	897.287	910.744	713.745	1159.91	1114.56	1056.94	746.098	940.655	704.654	1052.4	896.036	690.666	906.976	1310.42	-0.916996	0.0998795	-9.18102	4.27e-20	1.9e-18	Scpep1
ENSRNOG00000031232.5	119.268	130.557	163.511	120.393	148.958	123.021	102.25	109.108	136.976	140.888	127.682	158.046	131.721	71.8651	88.6749	78.7824	74.4436	54.6969	39.8847	93.3814	32.1248	78.9528	67.9872	94.8289	59.2529	69.573	100.647	-0.916991	0.141434	-6.48352	8.96e-11	2.04e-09	Nrp2
ENSRNOG00000017912.7	1.69174	7.73671	3.94001	13.377	5.34722	16.0462	46.3693	1.7598	7.7049	18.3767	11.6074	21.8353	12.9827	9.23979	3.1297	12.9344	21.1259	0	8.21156	5.71723	5.01951	0	11.176	4.83821	0	6.78269	9.88269	-0.915692	0.524598	-1.74551	0.0808956	0.213496	Atp2a3
ENSRNOG00000059993.1	16.9174	19.3418	15.7601	7.52457	9.93055	0.891454	9.51165	8.799	4.2805	10.501	17.8576	8.31822	10.8028	10.2664	4.17294	8.23099	10.0599	6.27669	2.34616	5.71723	7.02731	1.97382	3.72532	1.93528	7.40661	5.76156	8.28219	-0.914924	0.394279	-2.3205	0.0203139	0.0760908	LOC120094540
ENSRNOG00000010018.5	24.5303	14.5063	3.94001	12.541	6.11111	42.7898	24.9681	14.0784	16.2659	20.1269	21.4291	9.35799	17.5537	8.21315	1.04323	2.35171	0	6.27669	11.7308	3.81149	5.01951	8.88219	16.764	34.8351	12.9616	9.32412	13.4389	-0.913673	0.434149	-2.10451	0.0353338	0.117286	Clec4a3
ENSRNOG00000008300.6	8.45872	4.83544	0.985003	15.0491	0.763888	14.2633	8.32269	3.5196	6.8488	26.2525	4.46439	12.4773	8.8534	5.13322	4.17294	5.87928	8.04795	2.69001	0	12.3873	2.0078	2.96073	0.931331	9.67642	1.85165	4.64489	6.74914	-0.913017	0.510298	-1.78918	0.0735851	0.200035	Zbtb8a
ENSRNOG00000003762.7	9.30459	5.80253	30.5351	10.0328	13.75	21.3949	14.2675	34.3161	12.8415	20.1269	13.3932	40.5513	18.8597	7.18651	13.562	17.6378	1.00599	14.3467	0	22.8689	18.0702	0.98691	7.45065	5.80585	11.1099	10.0026	14.4312	-0.911843	0.406098	-2.24537	0.0247441	0.0893669	Smarca1
ENSRNOG00000048980.2	19.4551	43.519	11.82	33.4425	38.9583	65.9676	23.7791	28.1568	26.5391	13.1262	32.1436	30.1535	30.5884	19.5062	21.9079	23.5171	8.04795	27.7968	22.2885	25.7275	11.0429	2.96073	17.6953	12.5793	0	16.0892	23.3388	-0.911755	0.31255	-2.91715	0.00353247	0.0184796	Gng2
ENSRNOG00000018287.6	1577.55	1755.27	1754.29	1701.39	2435.28	1641.17	2172.22	2256.06	2069.19	2474.73	2116.12	2243.84	2016.43	1224.79	1187.2	1160.57	1194.12	1069.73	1176.6	1104.38	909.534	960.263	1098.97	1057.63	729.551	1072.78	1544.6	-0.909285	0.0866582	-10.4928	9.32e-26	5.8e-24	Gstp3
ENSRNOG00000005807.3	12.6881	6.76962	6.89502	8.36064	11.4583	5.34872	23.7791	30.7965	0	8.75082	11.6074	7.27844	11.1444	7.18651	1.04323	2.35171	13.0779	0	9.38464	3.81149	1.0039	0	15.8326	8.70877	9.25826	5.97159	8.55799	-0.905995	0.522972	-1.7324	0.083203	0.2176	Ptpn7
ENSRNOG00000012034.6	16.9174	13.5392	1.97001	7.52457	10.6944	16.0462	13.0785	7.9191	5.9927	14.0013	3.57151	12.4773	10.311	6.15986	5.21617	9.40685	9.05395	3.58668	1.17308	2.85861	6.02341	7.89528	5.58799	7.74113	0	5.39192	7.85147	-0.905796	0.389271	-2.3269	0.0199706	0.0750296	Ces2i
ENSRNOG00000054100.1	17.7633	20.3089	10.835	14.2131	10.6944	16.0462	13.0785	20.2377	14.5537	8.75082	13.3932	12.4773	14.3627	16.4263	8.34587	5.87928	12.0719	9.86337	5.8654	6.6701	4.0156	4.93455	7.45065	2.90292	7.40661	7.65272	11.0077	-0.905457	0.300689	-3.01127	0.00260153	0.0142913	LOC120094965
ENSRNOG00000010655.6	1994.57	1915.8	1998.57	2068.42	1497.22	1659	1865.47	1695.57	1663.4	2058.19	1892.01	2215.76	1877	914.74	885.706	1075.91	874.209	1043.72	1112.08	971.929	925.597	1127.05	985.348	1097.31	1066.55	1006.68	1441.84	-0.899131	0.0672693	-13.3661	9.54e-41	9.58e-39	Mttp
ENSRNOG00000054049.1	420.398	492.248	364.451	330.245	288.75	293.288	406.623	371.318	412.64	419.164	338.401	345.206	373.561	215.595	209.69	235.171	207.235	265.414	160.712	257.275	157.612	245.741	178.816	119.02	148.132	200.034	286.798	-0.897084	0.115888	-7.74093	9.87e-15	3.16e-13	NA
ENSRNOG00000031824.5	33.8349	70.5975	53.1902	68.5572	38.1944	54.3787	65.3926	43.995	45.3733	31.503	28.5721	53.0286	48.8848	21.5595	3.1297	27.0447	35.2098	28.6934	38.7116	15.2459	17.0663	34.5418	24.2146	29.9969	42.588	26.5002	37.6925	-0.894036	0.231455	-3.86268	0.000112149	0.00093577	Slc44a2
ENSRNOG00000056962.1	47.3688	60.9266	56.1452	22.5737	24.4444	23.1778	27.346	29.9166	24.8269	26.2525	33.0365	46.79	35.2338	13.3464	28.1673	15.2861	16.0959	5.38002	9.38464	22.8689	29.1131	24.6727	13.0386	28.0616	22.2198	18.9696	27.1017	-0.892944	0.252544	-3.5358	0.000406542	0.00293713	Nat8b
ENSRNOG00000018413.7	11.8422	19.3418	3.94001	25.918	48.125	19.612	32.1018	24.6372	30.8196	22.7521	16.0718	16.6364	22.6498	12.3197	18.7782	22.3413	6.03597	0.89667	9.38464	8.57584	14.0546	11.8429	23.2833	14.5146	3.70331	12.1443	17.397	-0.892549	0.338081	-2.64005	0.00828948	0.0371295	Per3
ENSRNOG00000011677.8	15.2257	20.3089	56.1452	45.1474	43.5416	29.418	21.4012	23.7573	20.5464	28.8777	15.1789	25.9944	28.7952	25.6661	26.0809	16.462	17.1019	4.48335	9.38464	15.2459	7.02731	17.7644	16.764	20.3205	9.25826	15.4633	22.1292	-0.891139	0.27605	-3.22818	0.0012458	0.00770903	Slc39a10
ENSRNOG00000005377.6	344.27	334.613	332.931	238.278	391.111	405.612	400.678	314.124	388.669	371.035	301.793	328.57	345.974	172.476	182.566	191.665	160.959	231.341	209.981	198.197	183.714	148.036	189.992	221.59	140.726	185.937	265.955	-0.890925	0.0949397	-9.38411	6.34e-21	2.98e-19	Tmem11
ENSRNOG00000033883.5	43.1395	42.5519	39.4001	52.672	16.8055	21.3949	16.6454	8.799	25.683	36.7535	34.8223	37.432	31.3416	2.05329	7.30264	16.462	30.1798	20.6234	39.8847	9.52872	7.02731	15.7906	15.8326	29.9969	7.40661	16.8407	24.0912	-0.890812	0.32255	-2.76178	0.00574866	0.0276171	Stard8
ENSRNOG00000026136.5	56.6734	50.2886	25.6101	71.9015	69.5138	70.4249	70.1484	92.3895	25.683	45.5043	38.3938	38.4718	54.5836	13.3464	44.8591	21.1654	12.0719	30.4868	30.5001	15.2459	53.2068	5.92146	38.1846	35.8027	55.5496	29.6951	42.1393	-0.890793	0.269124	-3.30997	0.000933067	0.00603251	Tnfaip8
ENSRNOG00000016265.7	2563.84	2414.82	2571.84	2657.85	2416.18	2928.43	2840.42	2469.88	3093.09	2687.38	2690.24	3114.13	2704.01	1356.2	1410.45	1826.1	1282.64	1301.07	1666.95	1401.67	1265.92	2043.89	1213.52	1142.78	1627.6	1461.57	2082.79	-0.888265	0.0824756	-10.77	4.77e-27	3.08e-25	Acsl5
ENSRNOG00000025509.7	10.1505	13.5392	21.6701	3.34425	4.58333	13.3718	5.94478	11.4387	0.8561	4.37541	38.3938	20.7955	12.372	20.5329	3.1297	7.05514	12.0719	7.17336	0	0	7.02731	0	7.45065	6.77349	9.25826	6.70606	9.53901	-0.885394	0.519206	-1.70529	0.0881411	0.227445	NA
ENSRNOG00000043498.3	114.193	78.3342	66.9802	81.9342	56.5277	82.0138	74.9042	87.99	71.9124	85.7581	85.7163	79.0231	80.4406	26.6927	27.1241	36.4515	37.2218	23.3134	32.8462	56.2194	64.2497	56.2539	49.3606	27.094	94.4343	44.2718	62.3562	-0.8824	0.184437	-4.78429	1.72e-06	2.12e-05	Sik2
ENSRNOG00000005580.6	20.3009	17.4076	23.6401	23.4098	34.375	30.3094	46.3693	22.8774	56.5026	21.002	28.5721	31.1933	29.6633	32.8526	1.04323	35.2757	9.05395	17.0367	8.21156	12.3873	9.03511	13.8167	16.764	29.0292	7.40661	15.9927	22.828	-0.881514	0.305408	-2.88635	0.00389743	0.0200776	Itgb4
ENSRNOG00000048812.2	32197.3	31426.5	26549.8	32610.7	28738.2	26274.7	39920.4	29714.2	27851.5	31461.8	29598	24788.3	30094.3	17242.5	15095.6	14243.1	16711.6	15048.8	18403.3	16724.8	16443.9	13893.7	19935.1	18756.8	13518.9	16334.8	23214.6	-0.881448	0.07464	-11.8093	3.49e-32	2.81e-30	Gpx1
ENSRNOG00000054549.1	173.404	231.134	218.671	144.639	181.042	193.446	249.681	235.813	235.428	159.265	173.218	177.802	197.795	105.744	93.8911	85.8375	134.803	104.014	125.52	113.392	119.464	97.7041	93.1331	139.34	68.5112	106.78	152.287	-0.88018	0.115783	-7.60199	2.92e-14	9.04e-13	Lss
ENSRNOG00000046601.3	31.2973	30.9468	21.6701	35.1147	52.7083	40.1154	48.7472	35.196	29.1074	32.378	38.3938	27.0342	35.2258	7.18651	17.735	15.2861	18.1079	10.76	24.6347	39.0677	18.0702	36.5157	7.45065	16.4499	18.5165	19.1484	27.1871	-0.879998	0.242778	-3.6247	0.000289292	0.00217811	Unc5cl
ENSRNOG00000021891.5	8.45872	3.86836	6.89502	9.1967	15.2778	9.80599	14.2675	18.4779	11.1293	11.3761	8.0359	6.23866	10.2523	9.23979	19.8215	4.70342	6.03597	6.27669	3.51924	4.76436	1.0039	3.94764	5.58799	0.967642	0	5.48901	7.87067	-0.878964	0.410597	-2.1407	0.0322986	0.109142	Zdhhc8
ENSRNOG00000021176.6	10.9963	20.3089	5.91002	13.377	3.05555	16.0462	17.8343	1.7598	0.8561	7.87574	10.7145	6.23866	9.5811	6.15986	0	0	4.02398	15.2434	8.21156	11.4345	6.02341	0	6.51932	1.93528	1.85165	5.11691	7.349	-0.876488	0.528098	-1.65971	0.0969735	0.242509	Mtmr11
ENSRNOG00000055311.1	92.2	106.38	83.7253	109.524	58.8194	66.859	145.053	106.468	106.156	100.634	150.004	123.733	104.13	80.0782	54.2482	62.3204	99.5934	57.3869	52.7886	46.6907	31.1209	45.3978	59.6052	39.6733	49.9946	56.5749	80.3523	-0.876152	0.16968	-5.16356	2.42e-07	3.48e-06	LOC120095751
ENSRNOG00000009945.7	475.38	482.577	396.956	449.802	405.625	419.875	463.693	567.536	479.416	435.791	421.439	476.218	456.192	256.661	279.587	217.533	248.481	235.824	187.693	243.935	251.979	242.78	225.382	317.386	283.303	249.212	352.702	-0.873272	0.079726	-10.9534	6.4e-28	4.31e-26	Pls1
ENSRNOG00000043193.2	175.941	158.603	128.05	101.164	152.778	173.834	146.242	102.068	157.522	177.642	100.895	82.1424	138.073	57.4921	85.5452	50.5618	76.4556	78.0103	89.1541	118.156	92.3589	106.586	73.5752	45.4792	25.9231	74.9415	106.507	-0.872319	0.171557	-5.08471	3.68e-07	5.14e-06	NA
ENSRNOG00000022882.7	36.3725	35.7823	29.5501	41.8032	40.4861	18.7205	29.7239	21.9975	24.8269	42.879	28.5721	14.5569	30.4393	7.18651	18.7782	17.6378	16.0959	11.6567	16.4231	20.0103	15.0585	26.6466	13.97	20.3205	16.6649	16.7041	23.5717	-0.870669	0.226655	-3.84138	0.000122345	0.00101333	NA
ENSRNOG00000013911.6	117.576	127.656	118.2	56.8523	86.3194	122.129	87.9827	95.0292	74.4807	76.1322	77.6804	100.858	95.0747	78.0249	71.9832	49.386	50.2997	55.5935	28.1539	38.1149	43.1678	58.2277	36.3219	66.7673	46.2913	51.861	73.4679	-0.869754	0.162506	-5.35213	8.69e-08	1.33e-06	Nagk
ENSRNOG00000006867.7	77.8202	39.6506	31.5201	107.016	55.7639	73.9907	93.9275	79.191	62.4953	92.7587	66.073	68.6253	70.736	43.119	37.5564	45.8584	32.1918	43.0402	25.8078	75.2769	36.1404	24.6727	38.1846	47.4144	11.1099	38.3644	54.5502	-0.868063	0.206018	-4.21352	2.51e-05	0.000245654	Etv1
ENSRNOG00000046357.2	3326.81	3733.93	3512.52	3345.93	3794.23	3538.18	3963.98	3489.68	3408.13	3268.43	3454.55	3741.12	3548.13	1861.31	2138.63	1869.61	2268.52	2180.7	2139.7	1767.58	2113.21	1464.57	2008.88	1942.06	1590.57	1945.44	2746.78	-0.866102	0.0646716	-13.3923	6.71e-41	6.8e-39	Adh4
ENSRNOG00000050946.2	68.5156	64.795	57.1302	54.3441	31.3194	64.1847	30.9128	34.3161	41.0928	63.0059	38.3938	41.5911	49.1335	32.8526	44.8591	16.462	25.1499	14.3467	49.2694	20.9632	20.078	23.6858	27.9399	28.0616	20.3682	27.003	38.0682	-0.864624	0.208852	-4.1399	3.47e-05	0.000327009	Fam110a
ENSRNOG00000000585.7	2994.39	2725.26	2830.9	3064.17	2669.03	2761.72	2327.98	2278.06	2415.91	2900.9	2660.78	2672.23	2691.78	1342.85	1190.33	1124.12	1456.68	1332.45	1467.52	1637.03	1486.78	1828.74	1546.94	1644.99	1710.93	1480.78	2086.28	-0.86268	0.0736542	-11.7126	1.1e-31	8.71e-30	Amd1
ENSRNOG00000012942.6	10.1505	5.80253	25.6101	15.8852	7.63888	17.8291	7.13373	5.2794	13.6976	26.2525	20.5362	10.3978	13.8511	0	19.8215	12.9344	2.01199	5.38002	0	8.57584	6.02341	24.6727	6.51932	2.90292	1.85165	7.55781	10.7045	-0.861736	0.454461	-1.89617	0.0579377	0.167949	Satb1
ENSRNOG00000000836.5	6.76698	18.3747	17.7301	19.2295	16.8055	12.4804	24.9681	13.1985	19.6903	14.8764	11.6074	24.9547	16.7235	10.2664	9.38911	2.35171	5.02997	14.3467	15.25	8.57584	7.02731	9.8691	8.38198	15.4823	1.85165	8.98518	12.8544	-0.860353	0.298815	-2.87922	0.00398665	0.0204622	NA
ENSRNOG00000025476.5	34.6808	52.2228	43.3401	56.8523	58.8194	120.346	33.2908	65.1126	79.6173	46.3794	59.8228	62.3866	59.4059	27.7194	39.6429	36.4515	18.1079	26.0034	23.4616	33.3505	26.1014	31.5811	24.2146	59.9938	49.9946	33.0519	46.2289	-0.858121	0.209336	-4.09925	4.14e-05	0.000382582	Tmem252
ENSRNOG00000017676.5	30.4514	22.243	12.805	15.0491	8.40277	24.0693	63.0147	14.0784	29.9635	26.2525	32.1436	8.31822	23.8993	21.5595	9.38911	17.6378	12.0719	22.4168	23.4616	4.76436	7.02731	11.8429	19.558	0	7.40661	13.0947	18.497	-0.857919	0.358492	-2.39313	0.0167053	0.0654264	Plvap
ENSRNOG00000015357.6	15.2257	17.4076	18.7151	19.2295	10.6944	0	5.94478	15.8382	7.7049	15.7515	16.0718	6.23866	12.4018	2.05329	17.735	1.17586	7.04196	15.2434	3.51924	3.81149	11.0429	13.8167	0.931331	2.90292	1.85165	6.76048	9.58116	-0.857691	0.456271	-1.87979	0.0601374	0.172328	Bmper
ENSRNOG00000017671.8	100.659	46.4203	55.1602	72.7375	55	53.4872	52.3141	36.0759	105.3	55.1302	53.5727	60.3071	62.1803	63.6519	51.1185	43.5067	43.2578	27.7968	46.9232	8.57584	28.1092	23.6858	34.4593	20.3205	20.3682	34.3145	48.2474	-0.857625	0.225814	-3.79792	0.000145916	0.00118018	Rasa3
ENSRNOG00000006444.6	1239.2	1474.81	1582.9	761.654	927.361	881.648	1041.53	959.971	1009.34	1211.99	1286.64	1223.82	1133.4	633.439	484.061	631.435	693.13	516.482	933.772	593.639	555.157	657.282	658.451	620.258	527.721	625.402	879.404	-0.857324	0.107886	-7.94655	1.92e-15	6.5e-14	Fkbp4
ENSRNOG00000043007.3	18.6092	14.5063	28.5651	19.2295	17.5694	0.891454	24.9681	31.6764	28.2513	16.6266	26.7863	11.4375	19.9264	17.4529	7.30264	5.87928	23.1379	3.58668	15.25	14.2931	7.02731	5.92146	9.31331	21.2881	0	10.8711	15.3987	-0.855015	0.363648	-2.35122	0.0187121	0.0712288	Rcn3
ENSRNOG00000010906.6	197.088	186.648	144.795	342.786	158.889	269.219	123.651	153.983	95.0271	212.645	150.896	136.211	180.987	98.5578	94.9343	67.0238	99.5934	92.357	92.6733	134.355	59.2302	86.8481	139.7	107.408	131.467	100.346	140.666	-0.854215	0.167818	-5.09012	3.58e-07	5.02e-06	Ccl5
ENSRNOG00000018485.7	173.404	200.187	265.951	173.901	200.139	225.538	155.753	240.213	179.781	204.769	230.363	204.836	204.57	97.5312	140.837	155.213	91.5455	173.057	85.6348	108.627	143.558	89.8088	122.004	91.926	51.8463	112.632	158.601	-0.852915	0.13542	-6.29828	3.01e-10	6.44e-09	Gpr155
ENSRNOG00000059097.1	14.3798	3.86836	6.89502	28.4262	12.2222	16.0462	16.6454	39.5955	23.9708	28.8777	18.7504	12.4773	18.5129	3.07993	2.08647	12.9344	17.1019	14.3467	7.03848	10.4816	12.0468	14.8036	4.65666	7.74113	18.5165	10.4029	14.4579	-0.8514	0.346383	-2.45797	0.0139724	0.0568184	Ddx60
ENSRNOG00000009597.8	1348.32	1611.17	1426.28	1609.42	1387.99	1250.71	2099.7	1267.06	1271.31	1273.24	1413.43	1556.55	1459.6	878.807	690.621	820.748	782.664	764.86	781.271	856.632	833.238	690.837	949.958	913.454	736.958	808.337	1133.97	-0.851099	0.0797409	-10.6733	1.36e-26	8.68e-25	Cyp4a1
ENSRNOG00000018162.5	6.76698	13.5392	11.82	17.5573	24.4444	27.6351	11.8896	5.2794	21.4025	10.501	30.3579	25.9944	17.2657	17.4529	12.5188	1.17586	8.04795	1.79334	10.5577	7.62297	17.0663	0	13.97	15.4823	9.25826	9.57887	13.4223	-0.849663	0.383788	-2.21389	0.0268367	0.0949319	Nhej1
ENSRNOG00000032778.4	4.22936	8.7038	13.79	5.85245	7.63888	9.80599	16.6454	17.598	20.5464	8.75082	11.6074	6.23866	10.9506	7.18651	0	3.52757	9.05395	0.89667	12.9039	4.76436	4.0156	5.92146	2.79399	10.6441	12.9616	6.22247	8.58653	-0.848604	0.401842	-2.11179	0.0347048	0.11556	Bub1
ENSRNOG00000051204.2	111.655	123.787	118.2	92.8031	99.3055	116.78	95.1165	94.1493	147.249	73.5069	103.574	92.5402	105.722	37.9858	76.1561	45.8584	73.4376	77.1136	57.4809	98.1458	45.1756	34.5418	60.5365	61.9291	31.4781	58.3199	82.0211	-0.846928	0.159218	-5.31928	1.04e-07	1.58e-06	Dop1b
ENSRNOG00000015195.6	429.703	448.729	636.312	243.295	309.375	363.713	535.03	428.511	469.999	410.414	371.437	543.803	432.527	249.474	235.771	238.699	248.481	296.798	367.174	187.716	197.769	250.675	206.756	208.043	194.424	240.148	336.337	-0.846845	0.125702	-6.73691	1.62e-11	4.07e-10	NA
ENSRNOG00000014574.7	5.07523	7.73671	14.7751	11.7049	11.4583	9.80599	7.13373	21.1176	14.5537	13.1262	9.82166	8.31822	11.2189	3.07993	3.1297	5.87928	20.1199	0.89667	0	10.4816	1.0039	8.88219	8.38198	8.70877	3.70331	6.18893	8.70394	-0.844732	0.415244	-2.0343	0.0419209	0.133404	Entpd1
ENSRNOG00000026940.6	41.4477	40.6177	35.4601	25.0819	62.6388	43.6812	41.6135	20.2377	20.5464	14.8764	51.7869	20.7955	34.8987	22.5862	21.9079	21.1654	14.0839	9.86337	28.1539	20.9632	9.03511	7.89528	12.1073	18.3852	53.6979	19.9871	27.4429	-0.842737	0.277571	-3.03612	0.00239645	0.0132945	NA
ENSRNOG00000018659.7	10.9963	50.2886	27.5801	37.6229	38.9583	16.9376	30.9128	27.2769	31.6757	28.8777	6.25015	12.4773	26.6545	18.4796	8.34587	17.6378	7.04196	1.79334	17.5962	8.57584	16.0624	28.6204	15.8326	6.77349	35.1814	15.1617	20.9081	-0.841878	0.334089	-2.51992	0.0117381	0.0494291	Csf1
ENSRNOG00000004140.5	8.45872	9.67089	17.7301	8.36064	10.6944	10.6974	26.157	3.5196	13.6976	13.1262	8.92878	6.23866	11.44	8.21315	6.25941	5.87928	8.04795	7.17336	0	0.952872	3.0117	7.89528	3.72532	17.4175	7.40661	6.33187	8.88594	-0.841214	0.39453	-2.13219	0.0329912	0.110773	Pacrgl
ENSRNOG00000002180.8	31.2973	7.73671	9.85003	20.0655	13.75	9.80599	7.13373	32.5563	15.4098	25.3774	21.4291	12.4773	17.2408	11.2931	7.30264	9.40685	18.1079	3.58668	7.03848	2.85861	17.0663	12.8298	10.2446	2.90292	14.8132	9.7876	13.5142	-0.83909	0.339624	-2.47064	0.0134871	0.0551639	Tbc1d1
ENSRNOG00000049385.1	218.235	208.891	117.215	190.623	261.25	142.633	244.925	218.215	191.766	162.765	101.788	86.3015	178.717	150.917	92.8479	95.2443	124.743	59.1802	73.904	60.0309	133.519	83.8873	107.103	131.599	85.176	99.846	139.282	-0.838989	0.172862	-4.85353	1.21e-06	1.54e-05	Adamtsl4
ENSRNOG00000050746.2	29.6055	24.1772	40.3851	32.6065	35.9028	24.0693	35.6687	25.5171	41.9489	28.8777	31.2507	35.3524	32.1135	3.07993	30.2538	11.7586	18.1079	9.86337	19.9424	20.0103	34.1326	14.8036	18.6266	22.2558	11.1099	17.8287	24.9711	-0.838506	0.236393	-3.54709	0.000389508	0.00283224	NA
ENSRNOG00000014476.6	58.3652	32.881	24.6251	23.4098	38.1944	31.2009	32.1018	70.392	20.5464	29.7528	34.8223	11.4375	33.9774	23.6128	28.1673	18.8137	32.1918	19.7267	7.03848	15.2459	22.0858	1.97382	15.8326	20.3205	24.0715	19.0901	26.5338	-0.838207	0.282862	-2.96331	0.00304353	0.0162978	Evl
ENSRNOG00000000816.7	51.5982	42.5519	68.9502	56.8523	67.2222	57.0531	77.2821	37.8357	70.2002	53.38	75.8946	47.8297	58.8875	41.0658	27.1241	7.05514	18.1079	23.3134	45.7501	20.0103	49.1912	45.3978	76.3692	22.2558	16.6649	32.6921	45.7898	-0.838082	0.236473	-3.5441	0.000393954	0.00285534	NA
ENSRNOG00000012436.6	24627.6	28877.3	27682.5	25869.5	29416.6	26786.4	37644.7	27822.4	25198.5	29135.9	27492.6	30217	28397.6	18490.9	16619.8	14394.8	17209.5	16403.7	20299	13014.3	14956.1	11171.8	18067.8	19199.9	10845.1	15889.4	22143.5	-0.837605	0.090273	-9.27857	1.72e-20	7.8e-19	Adh1c
ENSRNOG00000025811.6	296.055	291.094	245.266	293.458	300.972	326.272	300.806	293.887	251.693	324.656	258.042	279.7	288.492	162.21	207.604	105.827	213.271	104.91	193.558	171.517	164.64	143.102	130.386	174.175	172.204	161.95	225.221	-0.835008	0.104399	-7.99827	1.26e-15	4.34e-14	Cfp
ENSRNOG00000050869.2	21.9927	43.519	57.1302	69.3933	64.9305	35.6582	28.5349	60.7131	41.9489	53.38	43.751	49.9093	47.5718	12.3197	27.1241	34.0998	31.1858	38.5568	18.7693	38.1149	13.0507	30.5942	24.2146	23.2234	29.6264	26.74	37.1559	-0.834155	0.210729	-3.95842	7.54e-05	0.000649748	Cebpd
ENSRNOG00000054546.1	9.30459	14.5063	11.82	10.8688	4.58333	6.24018	10.7006	7.9191	14.5537	4.37541	7.14303	8.31822	9.19445	8.21315	4.17294	5.87928	0	0.89667	8.21156	5.71723	7.02731	7.89528	6.51932	4.83821	1.85165	5.10188	7.14816	-0.833696	0.387375	-2.15217	0.031384	0.106564	NA
ENSRNOG00000018999.7	84.5872	89.9393	76.8303	37.6229	66.4583	69.5334	42.8024	82.7106	47.0855	95.384	68.7516	88.3811	70.8405	32.8526	49.032	55.2652	20.1199	28.6934	38.7116	23.8218	35.1365	60.2015	58.6739	34.8351	40.7364	39.84	55.3403	-0.833291	0.189662	-4.39355	1.12e-05	0.00011709	Cdc14b
ENSRNOG00000014259.5	16.0716	6.76962	41.3701	29.2622	13.75	39.224	15.4564	20.2377	19.6903	7.00066	25.8935	7.27844	20.167	8.21315	5.21617	10.5827	5.02997	5.38002	17.5962	12.3873	6.02341	22.6989	7.45065	18.3852	18.5165	11.4567	15.8119	-0.833104	0.341275	-2.44115	0.0146404	0.0589586	Mycl
ENSRNOG00000042682.2	161.562	133.458	167.451	183.098	152.014	109.649	171.21	105.588	113.861	121.636	159.825	159.086	144.87	58.5187	65.7238	122.289	119.713	69.0436	59.8271	79.0883	108.421	76.979	84.7511	53.2203	79.6211	81.4331	113.151	-0.831102	0.141401	-5.87763	4.16e-09	7.71e-08	NA
ENSRNOG00000057470.1	131.11	117.018	99.4853	168.885	223.055	147.09	133.163	103.828	107.869	115.511	132.146	132.052	134.268	66.7318	81.3723	62.3204	82.4915	67.2503	83.2887	60.9838	55.2146	52.3062	76.3692	95.7965	131.467	76.2994	105.284	-0.830471	0.146651	-5.66293	1.49e-08	2.54e-07	Pla2g12a
ENSRNOG00000054773.1	31.2973	12.5722	23.6401	20.0655	3.05555	11.5889	14.2675	20.2377	30.8196	14.8764	26.7863	45.7502	21.2464	4.10658	22.9512	36.4515	6.03597	9.86337	19.9424	4.76436	5.01951	0	7.45065	13.547	14.8132	12.0788	16.6626	-0.8286	0.39727	-2.08574	0.0370026	0.121394	NA
ENSRNOG00000016029.5	2.53762	10.638	16.7451	28.4262	30.5555	50.8129	20.2122	9.6789	23.1147	8.75082	19.6433	13.5171	19.5527	4.10658	2.08647	3.52757	17.1019	0	3.51924	18.1046	16.0624	30.5942	13.0386	12.5793	11.1099	10.9859	15.2693	-0.828596	0.427503	-1.93822	0.0525962	0.15716	Rb1
ENSRNOG00000025502.3	73.5909	109.281	44.3252	73.5736	84.0277	81.1223	127.218	65.9925	87.3222	140.013	180.361	115.415	98.5203	71.8651	59.4644	42.3308	70.4196	84.287	63.3463	34.3034	36.1404	31.5811	80.0945	53.2203	35.1814	55.1862	76.8532	-0.828593	0.199631	-4.15062	3.32e-05	0.000315079	Arhgef37
ENSRNOG00000052327.1	10.1505	21.276	21.6701	5.01638	6.875	7.13163	8.32269	29.9166	2.5683	7.87574	8.92878	7.27844	11.4175	2.05329	7.30264	11.7586	18.1079	4.48335	5.8654	0.952872	1.0039	10.856	0.931331	3.87057	11.1099	6.52464	8.97107	-0.827736	0.455011	-1.81916	0.0688877	0.190563	LOC120102109
ENSRNOG00000002983.7	1022.66	1106.35	1056.91	627.884	1038.89	1152.65	1486.19	1126.27	1095.81	1075.48	1266.1	1208.22	1105.28	541.041	560.217	584.401	677.034	640.222	769.54	715.607	560.177	524.049	692.91	729.602	472.171	622.248	863.766	-0.826914	0.0978623	-8.44977	2.92e-17	1.1e-15	Nfix
ENSRNOG00000009593.4	17.7633	12.5722	15.7601	30.9344	32.8472	24.0693	33.2908	33.4362	17.9781	15.7515	33.0365	11.4375	23.2397	13.3464	8.34587	12.9344	15.0899	12.5534	7.03848	21.916	11.0429	24.6727	13.0386	9.67642	5.55496	12.9342	18.087	-0.826749	0.270364	-3.05791	0.00222887	0.0125315	Dtwd1
ENSRNOG00000016848.6	395.022	346.218	333.916	261.688	256.667	250.499	253.248	317.644	264.535	315.03	406.26	341.047	311.814	193.009	160.658	196.368	132.791	115.67	131.385	172.47	182.71	227.976	165.777	174.175	266.638	176.636	244.225	-0.826655	0.117697	-7.0236	2.16e-12	5.85e-11	NA
ENSRNOG00000028015.1	16.9174	3.86836	7.88003	5.01638	16.8055	4.45727	13.0785	4.3995	0	14.8764	32.1436	17.6762	11.4266	8.21315	3.1297	5.87928	8.04795	11.6567	5.8654	2.85861	2.0078	6.90837	6.51932	5.80585	11.1099	6.50017	8.96339	-0.825974	0.436435	-1.89255	0.058418	0.168865	Pf4
ENSRNOG00000010753.6	91.3542	140.228	65.0102	88.6227	108.472	73.0992	72.5263	124.946	97.5954	114.636	122.324	111.256	100.839	59.5453	49.032	41.155	85.5095	117.464	63.3463	66.701	35.1365	43.424	37.2532	40.6409	40.7364	56.662	78.7506	-0.825534	0.181001	-4.56093	5.09e-06	5.75e-05	Aig1
ENSRNOG00000011951.4	256.299	237.904	244.281	245.803	172.639	226.429	203.311	221.735	259.398	228.396	201.79	186.12	223.676	125.251	82.4155	128.168	157.941	145.261	66.8655	154.365	128.499	187.513	91.2705	106.441	140.726	126.226	174.951	-0.825459	0.126078	-6.5472	5.86e-11	1.38e-09	Plk2
ENSRNOG00000038622.3	18.6092	51.2557	20.6851	14.2131	27.5	34.7667	49.9361	13.1985	6.8488	35.0033	26.7863	15.5967	26.2	32.8526	25.0376	12.9344	5.02997	0.89667	19.9424	13.3402	35.1365	1.97382	18.6266	6.77349	3.70331	14.6873	20.4436	-0.825124	0.387965	-2.1268	0.0334368	0.11188	Zfp628
ENSRNOG00000052027.1	15.2257	7.73671	5.91002	12.541	2.29167	7.13163	16.6454	15.8382	11.9854	7.00066	17.8576	11.4375	10.9668	5.13322	9.38911	5.87928	8.04795	9.86337	3.51924	2.85861	6.02341	2.96073	1.86266	15.4823	1.85165	6.07263	8.51971	-0.824705	0.385668	-2.13838	0.0324859	0.109601	NA
ENSRNOG00000032240.4	26.222	8.7038	4.92502	16.7213	16.0417	11.5889	38.0466	52.794	25.683	26.2525	16.9647	20.7955	22.0616	10.2664	1.04323	29.3964	17.1019	23.3134	4.69232	11.4345	1.0039	13.8167	14.9013	9.67642	12.9616	12.4673	17.2645	-0.82233	0.375011	-2.19281	0.0283209	0.0985551	Gbp5
ENSRNOG00000016451.4	387.409	314.304	228.521	390.442	334.583	259.413	391.166	307.085	343.296	350.908	371.437	358.723	336.441	197.116	184.652	171.675	253.511	214.304	187.693	215.349	131.511	141.128	208.618	223.525	148.132	189.768	263.104	-0.822077	0.107112	-7.67491	1.66e-14	5.22e-13	Cd1d1
ENSRNOG00000007224.5	5.9211	17.4076	13.79	15.8852	4.58333	38.3325	11.8896	14.9583	12.8415	1.75016	21.4291	22.8751	15.1386	9.23979	4.17294	5.87928	10.0599	17.9334	9.38464	2.85861	12.0468	5.92146	6.51932	7.74113	11.1099	8.57227	11.8554	-0.820148	0.371001	-2.21064	0.0270609	0.0955152	Bmt2
ENSRNOG00000020851.6	19.4551	35.7823	48.2652	20.0655	33.6111	29.418	40.4245	9.6789	12.8415	36.7535	37.5009	24.9547	29.0626	12.3197	8.34587	21.1654	8.04795	6.27669	3.51924	44.785	14.0546	26.6466	35.3906	12.5793	1.85165	16.2486	22.6556	-0.817686	0.340442	-2.40183	0.0163131	0.0642264	Aplp1
ENSRNOG00000019890.6	102.351	55.1241	82.7403	67.7212	44.3055	43.6812	89.1717	58.0734	49.6538	90.1335	54.4656	55.1082	66.0441	25.6661	49.032	37.6274	23.1379	34.9701	57.4809	46.6907	47.1834	20.7251	42.8412	18.3852	48.143	37.6569	51.8505	-0.817018	0.195976	-4.16896	3.06e-05	0.000293626	Folr2
ENSRNOG00000005492.6	47.3688	59.9595	63.0402	50.9999	67.9861	67.7505	46.3693	43.1151	65.9197	35.8784	44.6439	40.5513	52.7986	51.3322	21.9079	31.7481	22.1319	40.3502	34.0193	6.6701	38.1482	42.4371	26.0773	28.0616	14.8132	29.8081	41.3033	-0.816832	0.209082	-3.90676	9.35e-05	0.000795852	Hpcal1
ENSRNOG00000023509.6	382.334	347.185	250.191	325.229	432.361	410.96	388.789	241.973	271.384	341.282	424.117	347.286	346.924	205.329	242.03	190.489	277.654	364.048	84.4617	137.214	143.558	89.8088	195.58	273.843	157.39	196.784	271.854	-0.816118	0.19088	-4.27555	1.91e-05	0.000192309	Irs2
ENSRNOG00000028185.5	71.8991	74.4658	69.9352	105.344	73.3333	52.5958	105.817	128.465	85.61	67.3813	99.1095	66.5457	83.3752	55.4388	60.5076	28.2205	49.2937	43.0402	63.3463	81.947	37.1443	43.424	37.2532	19.3528	49.9946	47.4136	65.3944	-0.815224	0.18231	-4.47164	7.76e-06	8.43e-05	Tstd3
ENSRNOG00000011714.7	148.873	221.463	165.481	224.065	216.944	146.198	170.021	161.902	221.73	222.271	194.647	186.12	189.976	104.718	131.448	74.0789	142.851	89.667	151.327	106.722	83.3238	84.8742	146.219	111.279	70.3628	108.072	149.024	-0.809239	0.12827	-6.30885	2.81e-10	6.03e-09	Sat2
ENSRNOG00000009322.6	251.224	178.911	194.046	188.95	171.111	200.577	184.288	180.38	238.852	238.022	226.791	210.035	205.266	98.5578	200.301	101.124	90.5395	164.091	111.443	99.0986	160.624	99.6779	54.9485	112.246	112.951	117.133	161.2	-0.809208	0.139753	-5.79027	7.03e-09	1.25e-07	Ccdc126
ENSRNOG00000007041.6	309.589	273.686	303.381	188.95	239.861	187.205	231.846	249.012	323.606	307.154	387.509	391.996	282.816	127.304	108.496	195.192	129.773	143.467	180.654	165.8	156.609	184.552	186.266	186.755	174.055	161.577	222.197	-0.808697	0.123976	-6.52303	6.89e-11	1.59e-09	Abcg2
ENSRNOG00000051966.1	51.5982	32.881	11.82	30.0983	15.2778	21.3949	35.6687	29.0367	23.1147	30.6279	27.6792	20.7955	27.4994	20.5329	15.6485	12.9344	21.1259	35.8668	23.4616	4.76436	17.0663	10.856	6.51932	7.74113	11.1099	15.6356	21.5675	-0.808288	0.283519	-2.85092	0.00435934	0.0220237	NA
ENSRNOG00000061371.1	11.8422	4.83544	11.82	8.36064	6.11111	9.80599	11.8896	4.3995	6.8488	6.12558	10.7145	5.19889	8.16269	8.21315	6.25941	7.05514	2.01199	0.89667	3.51924	2.85861	3.0117	6.90837	3.72532	0.967642	12.9616	4.86573	6.51421	-0.808065	0.403951	-2.0004	0.0454569	0.141593	LOC103691088
ENSRNOG00000008890.2	17.7633	14.5063	23.6401	34.2786	16.0417	16.0462	15.4564	28.1568	21.4025	27.1276	15.1789	4.15911	19.4798	20.5329	11.4756	7.05514	4.02398	2.69001	8.21156	9.52872	17.0663	4.93455	19.558	8.70877	22.2198	11.3338	15.4068	-0.807386	0.324156	-2.49073	0.012748	0.0527558	Slc18a2
ENSRNOG00000016846.6	50.7523	21.276	27.5801	66.049	21.3889	25.8522	48.7472	49.2744	47.0855	28.0026	33.9294	27.0342	37.2476	14.373	11.4756	2.35171	13.0779	33.1768	19.9424	46.6907	12.0468	19.7382	21.4206	39.6733	20.3682	21.1946	29.2211	-0.805065	0.282998	-2.84477	0.00444437	0.0223829	Pik3cd
ENSRNOG00000010706.4	40.6019	31.9139	23.6401	34.2786	32.8472	30.3094	32.1018	49.2744	25.683	41.1289	21.4291	34.3126	33.1267	18.4796	2.08647	39.9791	4.02398	26.9001	17.5962	24.7747	25.0975	1.97382	17.6953	21.2881	29.6264	19.1268	26.1268	-0.804982	0.296426	-2.71563	0.00661506	0.0309988	Ccdc117
ENSRNOG00000022609.6	8.45872	2.90127	9.85003	26.754	21.3889	5.34872	5.94478	14.0784	6.8488	3.50033	5.35727	11.4375	10.1557	10.2664	4.17294	4.70342	8.04795	1.79334	0	8.57584	7.02731	1.97382	10.2446	0	14.8132	5.96824	8.06199	-0.802694	0.46656	-1.72045	0.0853501	0.221871	Mrps10
ENSRNOG00000042536.4	28.7596	38.6836	15.7601	7.52457	17.5694	1.78291	54.692	12.3186	12.8415	19.2518	21.4291	20.7955	20.9507	26.6927	6.25941	22.3413	12.0719	4.48335	5.8654	0	7.02731	5.92146	17.6953	14.5146	22.2198	12.0911	16.5209	-0.801888	0.406552	-1.97241	0.0485625	0.14878	Pde4d
ENSRNOG00000004059.4	35.5266	26.1114	53.1902	15.0491	36.6666	40.1154	28.5349	58.9533	57.3587	49.8797	41.9653	29.1138	39.3721	39.0125	33.3835	11.7586	23.1379	26.9001	15.25	19.0574	44.1717	6.90837	19.558	4.83821	27.7748	22.6459	31.009	-0.801805	0.27143	-2.954	0.00313684	0.0167338	Ptrhd1
ENSRNOG00000055687.1	16.0716	7.73671	4.92502	8.36064	13.75	0	24.9681	25.5171	4.2805	27.1276	11.6074	2.07955	12.202	5.13322	6.25941	8.23099	13.0779	3.58668	11.7308	2.85861	12.0468	3.94764	9.31331	3.87057	3.70331	6.97994	9.59098	-0.801087	0.44261	-1.80992	0.0703089	0.193262	NA
ENSRNOG00000060289.1	10.9963	13.5392	16.7451	5.85245	8.40277	3.56582	17.8343	3.5196	13.6976	9.62591	9.82166	8.31822	10.1599	3.07993	10.4323	8.23099	10.0599	2.69001	4.69232	0.952872	1.0039	2.96073	3.72532	13.547	9.25826	5.88613	8.02303	-0.800617	0.407451	-1.96494	0.0494213	0.150551	NA
ENSRNOG00000016962.5	10.9963	8.7038	13.79	10.8688	15.2778	10.6974	20.2122	16.7181	5.9927	29.7528	9.82166	29.1138	15.1621	4.10658	10.4323	3.52757	8.04795	0	4.69232	8.57584	8.03121	16.7775	14.9013	15.4823	9.25826	8.65276	11.9074	-0.800185	0.362623	-2.20666	0.0273378	0.0961909	Neu2
ENSRNOG00000033402.2	329.044	320.106	234.431	420.54	298.68	363.713	343.608	298.286	316.757	291.402	257.149	346.246	318.33	170.423	136.664	212.83	160.959	158.711	156.02	136.261	195.761	211.199	168.571	278.681	211.088	183.097	250.714	-0.800051	0.110399	-7.24692	4.26e-13	1.21e-11	Gsta6
ENSRNOG00000026564.6	40.6019	70.5975	77.8153	34.2786	44.3055	47.2471	83.2269	35.196	57.3587	43.7541	36.608	37.432	50.7018	40.0391	19.8215	32.924	31.1858	2.69001	21.1154	42.8792	36.1404	32.568	44.7039	8.70877	37.0331	29.1508	39.9263	-0.799857	0.256576	-3.11743	0.00182437	0.0105797	NA
ENSRNOG00000012016.7	847.564	705.975	780.123	681.392	613.402	633.824	788.278	810.388	714.844	938.088	921.45	774.634	767.497	398.338	436.072	439.77	380.266	537.105	337.847	462.143	460.791	363.183	419.099	585.423	470.32	440.863	604.18	-0.799354	0.088261	-9.05671	1.34e-19	5.82e-18	Npc1
ENSRNOG00000007632.3	4.22936	26.1114	9.85003	12.541	5.34722	21.3949	9.51165	32.5563	6.8488	42.004	1.78576	12.4773	15.3881	7.18651	10.4323	9.40685	3.01798	11.6567	12.9039	2.85861	14.0546	0	11.176	9.67642	14.8132	8.93193	12.16	-0.798806	0.430095	-1.85728	0.0632719	0.17844	Mss51
ENSRNOG00000011619.7	610.72	423.585	521.067	613.671	446.111	414.526	489.85	504.183	504.243	543.426	541.084	621.787	519.521	265.901	292.106	337.471	297.774	270.794	300.308	303.966	248.967	289.165	366.013	219.655	403.66	299.648	409.585	-0.798575	0.0918763	-8.69184	3.57e-18	1.41e-16	Myo9a
ENSRNOG00000006505.7	5.07523	5.80253	14.7751	24.2458	19.8611	25.8522	10.7006	40.4754	28.2513	14.0013	29.465	15.5967	19.5085	14.373	3.1297	7.05514	14.0839	17.0367	10.5577	17.1517	10.039	10.856	17.6953	2.90292	9.25826	11.1783	15.3434	-0.798407	0.333803	-2.39185	0.0167636	0.0656088	Borcs5
ENSRNOG00000059819.1	5.9211	11.6051	15.7601	11.7049	10.6944	7.13163	14.2675	9.6789	9.4171	10.501	16.0718	3.11933	10.4894	2.05329	3.1297	8.23099	7.04196	8.9667	5.8654	9.52872	4.0156	0.98691	13.0386	4.83821	3.70331	5.94995	8.21968	-0.797934	0.367398	-2.17185	0.0298671	0.10284	LOC120095432
ENSRNOG00000015636.6	13.534	2.90127	10.835	15.8852	13.75	26.7436	2.37791	11.4387	2.5683	13.1262	13.3932	15.5967	11.8458	6.15986	19.8215	3.52757	12.0719	1.79334	4.69232	5.71723	5.01951	3.94764	0.931331	6.77349	12.9616	6.95144	9.39864	-0.797792	0.422406	-1.88869	0.058934	0.16991	Dync2i2
ENSRNOG00000000440.6	92.2	70.5975	110.32	102.836	117.639	79.3394	174.776	125.826	150.674	63.0059	110.717	60.3071	104.853	48.2523	35.47	48.2101	48.2877	54.6969	69.2117	102.91	47.1834	70.0706	42.8412	78.379	79.6211	60.4278	82.6405	-0.79776	0.181895	-4.38583	1.16e-05	0.000120981	Pbx2
ENSRNOG00000002597.6	1670.6	1947.72	2156.17	1158.78	1226.04	1770.43	1418.42	1662.13	2022.96	1296.87	1588.43	1560.71	1623.27	946.566	1174.68	1130	846.041	931.64	757.81	781.355	811.152	1308.64	795.357	828.301	894.348	933.824	1278.55	-0.797563	0.10355	-7.70221	1.34e-14	4.23e-13	Hsd17b6
ENSRNOG00000054690.1	13.534	13.5392	9.85003	13.377	21.3889	11.5889	21.4012	16.7181	5.9927	19.2518	30.3579	5.19889	15.1832	10.2664	11.4756	12.9344	4.02398	8.07003	12.9039	7.62297	13.0507	1.97382	11.176	8.70877	1.85165	8.67152	11.9274	-0.795418	0.330959	-2.40338	0.0162445	0.0640224	NA
ENSRNOG00000001338.6	23123.6	27765.1	20862.4	23317	31812.1	26861.3	35386.9	27321.8	24310.7	23628.1	22767.5	17488	25387	14707.7	15807.1	12110.1	17509.3	16657.4	19321.8	13467.9	13231.4	10901.4	15656.6	16360.9	9841.53	14631.1	20009.1	-0.794976	0.102537	-7.75303	8.97e-15	2.92e-13	Hpd
ENSRNOG00000018785.6	113.347	86.0709	120.17	44.3114	67.9861	60.6189	109.384	102.068	79.6173	70.8817	108.038	61.3468	85.3201	40.0391	46.9455	58.7928	60.3597	57.3869	39.8847	89.5699	69.2692	28.6204	50.2919	24.191	20.3682	48.8099	67.065	-0.794292	0.19881	-3.99522	6.46e-05	0.000569258	Slc16a13
ENSRNOG00000006557.7	50.7523	42.5519	58.1152	47.6556	25.9722	24.9607	20.2122	10.5588	29.9635	35.0033	36.608	44.7104	35.5887	13.3464	47.9888	17.6378	20.1199	15.2434	28.1539	18.1046	22.0858	16.7775	13.0386	9.67642	25.9231	20.6747	28.1317	-0.793686	0.258345	-3.0722	0.00212487	0.0120128	Cyfip2
ENSRNOG00000053067.1	15.2257	14.5063	8.86503	18.3934	9.16666	6.24018	13.0785	21.1176	15.4098	14.0013	2.67863	9.35799	12.3368	7.18651	9.38911	10.5827	5.02997	4.48335	5.8654	7.62297	1.0039	12.8298	2.79399	14.5146	3.70331	7.08381	9.71028	-0.792763	0.362565	-2.18654	0.0287761	0.0998163	NA
ENSRNOG00000021735.5	104.042	117.018	50.2352	112.869	94.7222	57.0531	82.0379	76.5513	110.437	117.261	71.4303	95.6595	90.7763	67.7585	51.1185	55.2652	69.4136	45.7302	21.1154	58.1252	64.2497	55.2669	41.9099	51.285	48.143	52.4484	71.6124	-0.7895	0.164981	-4.78541	1.71e-06	2.11e-05	Akr1c15
ENSRNOG00000013668.4	40.6019	24.1772	24.6251	26.754	10.6944	15.1547	13.0785	30.7965	19.6903	16.6266	26.7863	14.5569	21.9619	34.9059	8.34587	16.462	3.01798	21.5201	3.51924	9.52872	7.02731	0	10.2446	28.0616	9.25826	12.6576	17.3098	-0.789418	0.36639	-2.15459	0.0311943	0.106079	Capg
ENSRNOG00000007575.6	20.3009	17.4076	41.3701	12.541	0.763888	7.13163	9.51165	11.4387	11.9854	3.50033	11.6074	34.3126	15.1559	13.3464	10.4323	7.05514	9.05395	0	3.51924	23.8218	5.01951	2.96073	5.58799	6.77349	18.5165	8.84059	11.9983	-0.789366	0.453347	-1.7412	0.0816488	0.21503	Plppr1
ENSRNOG00000003310.6	207.239	215.661	259.056	180.59	246.736	259.413	278.216	237.573	235.428	272.151	295.543	259.944	245.629	198.142	159.615	141.103	173.031	114.774	156.02	135.308	131.511	104.612	108.034	161.596	122.209	142.163	193.896	-0.787118	0.106632	-7.38162	1.56e-13	4.6e-12	Tmem63a
ENSRNOG00000005575.3	49.0606	55.1241	33.4901	60.1966	21.3889	48.1385	43.9914	23.7573	29.9635	39.3787	41.0724	23.9149	39.1231	17.4529	31.297	11.7586	41.2458	40.3502	42.2309	18.1046	14.0546	10.856	14.9013	12.5793	16.6649	22.6247	30.8739	-0.785803	0.254068	-3.09289	0.00198221	0.0113661	Abi3
ENSRNOG00000010396.7	9.30459	7.73671	18.7151	17.5573	20.625	2.67436	3.56687	6.1593	6.8488	7.87574	7.14303	4.15911	9.36382	0	7.30264	5.87928	10.0599	1.79334	10.5577	6.6701	8.03121	0.98691	0	7.74113	7.40661	5.53574	7.44978	-0.784238	0.464465	-1.68848	0.09132	0.232925	Eya3
ENSRNOG00000011008.6	531.208	555.109	479.697	693.097	602.708	459.099	488.661	622.089	571.875	531.175	482.154	458.542	539.618	268.981	369.305	286.909	228.361	316.525	265.116	269.663	334.299	344.431	369.739	319.322	399.957	314.384	427.001	-0.782864	0.0908522	-8.61689	6.88e-18	2.68e-16	Bet1
ENSRNOG00000053239.1	5.9211	9.67089	13.79	14.2131	14.5139	8.02309	3.56687	18.4779	2.5683	16.6266	4.46439	0	9.31968	8.21315	1.04323	1.17586	5.02997	9.86337	3.51924	8.57584	8.03121	9.8691	3.72532	4.83821	0	5.32371	7.32169	-0.782095	0.464501	-1.68373	0.0922335	0.234141	Clmp
ENSRNOG00000046005.1	39.756	16.4405	25.6101	25.0819	21.3889	15.1547	64.2036	24.6372	35.9562	21.8771	32.1436	9.35799	27.634	4.10658	30.2538	19.9896	20.1199	15.2434	19.9424	16.1988	10.039	18.7513	12.1073	4.83821	22.2198	16.1508	21.8924	-0.781994	0.293643	-2.66308	0.00774294	0.0350722	Scd2
ENSRNOG00000036659.4	109.963	93.8076	91.6053	102	100.069	74.8821	137.919	100.309	83.8978	139.138	108.931	65.506	100.669	62.6253	54.2482	43.5067	66.3956	102.22	45.7501	30.4919	34.1326	59.2146	67.9872	95.7965	35.1814	58.1292	79.3991	-0.781397	0.175752	-4.44601	8.75e-06	9.38e-05	Fn3k
ENSRNOG00000029744.4	43.9853	78.3342	42.3551	59.3605	96.2499	71.3163	59.4478	95.0292	77.049	59.5056	46.4297	57.1877	65.5209	44.1457	36.5132	34.0998	34.2038	53.8002	18.7693	33.3505	48.1873	55.2669	22.3519	40.6409	35.1814	38.0426	51.7817	-0.781373	0.182387	-4.28415	1.83e-05	0.000185683	Ces2j
ENSRNOG00000001782.6	218.235	181.813	205.866	188.114	233.75	322.706	253.248	304.445	289.362	308.029	326.793	256.825	257.432	156.05	126.231	139.927	147.881	119.257	111.443	134.355	144.562	268.439	121.073	159.661	170.352	149.936	203.684	-0.781212	0.129521	-6.03157	1.62e-09	3.21e-08	Osbpl11
ENSRNOG00000008443.5	20.3009	44.4861	6.89502	19.2295	24.4444	32.0923	9.51165	7.9191	9.4171	35.8784	18.7504	13.5171	20.2035	2.05329	0	15.2861	8.04795	11.6567	18.7693	14.2931	33.1287	0.98691	8.38198	19.3528	9.25826	11.7679	15.9857	-0.780764	0.41018	-1.90347	0.0569796	0.166242	Fam234b
ENSRNOG00000018804.6	26.222	27.0785	29.5501	23.4098	48.125	25.8522	30.9128	22.8774	42.805	30.6279	34.8223	37.432	31.6429	28.746	15.6485	14.1103	26.1559	16.1401	5.8654	28.5861	25.0975	21.712	12.1073	16.4499	7.40661	18.1688	24.9059	-0.78068	0.228989	-3.40924	0.000651442	0.00438817	Ripor2
ENSRNOG00000006334.7	14.3798	4.83544	22.6551	9.1967	9.93055	16.0462	23.7791	0	11.1293	7.87574	19.6433	3.11933	11.8825	7.18651	4.17294	0	5.02997	9.86337	0	0	2.0078	2.96073	4.65666	30.9645	16.6649	6.95895	9.42075	-0.780527	0.552207	-1.41347	0.157518	0.343608	Txndc16
ENSRNOG00000053078.1	46.523	43.519	34.4751	33.4425	32.0833	25.8522	54.692	40.4754	54.7904	42.879	40.1795	30.1535	39.9221	21.5595	26.0809	24.693	34.2038	26.9001	11.7308	25.7275	14.0546	2.96073	30.7339	30.9645	29.6264	23.2697	31.5959	-0.779672	0.224984	-3.46545	0.000529341	0.00367341	LOC120094898
ENSRNOG00000014155.7	668.239	597.661	676.697	526.72	555.347	450.184	652.737	567.536	464.862	573.179	631.265	645.702	584.177	238.181	294.192	265.743	288.72	297.694	538.444	314.448	316.229	368.117	385.571	450.921	325.891	340.346	462.262	-0.778983	0.106945	-7.28397	3.24e-13	9.21e-12	Spart
ENSRNOG00000015268.4	203.855	237.904	165.481	198.147	180.278	156.896	217.579	220.855	257.686	223.146	171.433	190.279	201.962	105.744	140.837	90.5409	103.617	95.047	114.962	207.726	121.472	107.573	103.378	91.926	131.467	117.858	159.91	-0.777941	0.123036	-6.32289	2.57e-10	5.56e-09	Plpp6
ENSRNOG00000047657.2	1073.41	1317.18	1316.95	880.375	1303.96	1405.82	1035.58	1347.13	1278.16	1460.51	1406.28	1332.99	1263.2	636.519	739.653	718.448	675.022	1004.27	740.213	772.779	726.824	902.035	500.125	682.187	742.513	736.716	999.956	-0.777853	0.0912341	-8.5259	1.52e-17	5.8e-16	NA
ENSRNOG00000001915.7	8.45872	0	4.92502	12.541	13.75	20.5034	14.2675	3.5196	18.8342	29.7528	2.67863	14.5569	11.9823	17.4529	4.17294	9.40685	8.04795	6.27669	11.7308	5.71723	3.0117	7.89528	4.65666	4.83821	0	6.93394	9.45812	-0.777431	0.444227	-1.75007	0.0801055	0.211958	Chodl
ENSRNOG00000043094.3	15.2257	16.4405	3.94001	14.2131	3.81944	6.24018	1.18896	15.8382	18.8342	7.87574	13.3932	3.11933	10.0107	7.18651	4.17294	0	2.01199	0.89667	0	13.3402	8.03121	1.97382	11.176	15.4823	5.55496	5.81888	7.91479	-0.776517	0.498492	-1.55773	0.119296	0.281864	Oxct1
ENSRNOG00000007234.5	3592.42	3799.69	3744.98	2886.93	3311.46	2611.07	4041.26	4313.27	3867.86	3807.48	3515.26	4300.52	3649.35	1807.92	2032.22	2145.94	2550.2	2126	2330.91	1630.36	1825.09	2297.53	1901.78	1988.5	2960.79	2133.1	2891.23	-0.775453	0.0884525	-8.76689	1.84e-18	7.36e-17	Cyp51
ENSRNOG00000033316.6	116.73	128.623	128.05	163.868	165	152.439	222.335	97.6689	122.422	160.14	100.002	113.336	139.218	76.9983	56.3347	62.3204	80.4795	121.947	136.077	82.8998	77.3004	27.6335	93.1331	114.182	42.588	80.9911	110.105	-0.774671	0.180436	-4.29332	1.76e-05	0.000178815	Foxo4
ENSRNOG00000023856.3	1339.02	1662.43	2393.56	781.72	1204.65	1457.53	989.211	1238.9	1475.06	1611.9	1815.22	2079.55	1504.06	793.596	853.366	1066.5	711.238	834.8	1277.48	906.181	711.766	1037.24	621.198	666.705	1086.92	880.583	1192.32	-0.772893	0.156524	-4.93785	7.9e-07	1.05e-05	Agxt
ENSRNOG00000014753.7	200.472	195.352	214.731	122.065	148.958	203.251	137.919	179.5	256.83	174.141	199.112	138.29	180.885	63.6519	51.1185	144.63	103.617	98.6337	84.4617	163.894	92.3589	155.932	75.4378	88.0554	153.687	106.29	143.588	-0.772677	0.161202	-4.79322	1.64e-06	2.04e-05	Tcf7l1
ENSRNOG00000010265.6	8.45872	25.1443	19.7001	10.8688	14.5139	0	13.0785	4.3995	13.6976	21.8771	8.0359	12.4773	12.6876	12.3197	2.08647	4.70342	6.03597	19.7267	2.34616	14.2931	1.0039	5.92146	10.2446	3.87057	5.55496	7.34226	10.0149	-0.769524	0.433547	-1.77495	0.0759059	0.20445	Ada
ENSRNOG00000014034.7	1.69174	24.1772	13.79	25.0819	22.9167	16.0462	39.2355	13.1985	14.5537	13.1262	12.5003	13.5171	17.4863	6.15986	13.562	7.05514	2.01199	18.8301	11.7308	27.6333	10.039	0	4.65666	19.3528	0	10.086	13.7861	-0.769094	0.423407	-1.81644	0.0693027	0.191196	Olfml2a
ENSRNOG00000007758.6	1570.78	1717.55	1907.95	1101.93	989.999	1658.1	1265.05	1421.04	1825.21	1230.37	1397.35	1342.35	1452.31	850.061	1034.89	985.367	787.694	886.807	669.829	707.984	738.871	1210.94	724.576	782.822	851.76	852.633	1152.47	-0.768289	0.103974	-7.38925	1.48e-13	4.35e-12	NA
ENSRNOG00000011201.4	493.989	488.38	371.346	460.671	421.666	480.494	356.687	486.585	432.331	391.162	383.045	386.797	429.429	222.782	213.863	268.095	337.008	300.384	201.77	266.804	285.108	259.557	175.09	200.302	301.819	252.715	341.072	-0.767775	0.0979316	-7.83991	4.51e-15	1.49e-13	Cmtm8
ENSRNOG00000015904.4	48.2147	29.0127	61.0702	34.2786	45.8333	65.0761	82.0379	40.4754	56.5026	101.51	58.93	48.8695	55.9842	51.3322	35.47	36.4515	19.1139	39.4535	22.2885	30.4919	53.2068	21.712	30.7339	28.0616	24.0715	32.6989	44.3416	-0.767381	0.206438	-3.71724	0.000201411	0.00157436	Wfdc1
ENSRNOG00000029698.5	588.727	666.324	595.927	434.753	563.75	537.547	452.992	663.445	710.563	757.821	515.191	586.434	589.456	411.684	328.619	331.591	451.691	360.461	145.462	364.95	386.502	424.371	221.657	340.61	390.699	346.525	467.99	-0.766794	0.124826	-6.14289	8.1e-10	1.66e-08	Pim3
ENSRNOG00000031269.5	338.349	349.119	336.871	210.688	281.111	343.21	336.474	315.004	339.016	324.656	322.329	277.62	314.537	136.544	190.912	186.961	216.289	127.327	202.943	189.621	207.808	153.958	207.687	190.625	216.643	185.61	250.074	-0.763993	0.098267	-7.77467	7.56e-15	2.47e-13	RGD1304694
ENSRNOG00000007402.3	5.07523	2.90127	15.7601	2.50819	2.29167	2.67436	5.94478	7.0392	3.4244	2.62525	6.25015	3.11933	4.96782	2.05329	3.1297	0	2.01199	1.79334	8.21156	1.90574	2.0078	0.98691	0.931331	5.80585	7.40661	3.02034	3.99408	-0.763601	0.528443	-1.445	0.148458	NA	LOC103694242
ENSRNOG00000009705.6	6.76698	6.76962	13.79	8.36064	12.2222	7.13163	16.6454	7.9191	11.1293	11.3761	0.892878	9.35799	9.36349	3.07993	4.17294	10.5827	5.02997	8.07003	4.69232	0	8.03121	5.92146	0.931331	8.70877	7.40661	5.55227	7.45788	-0.763502	0.406807	-1.87682	0.060543	0.17305	Lck
ENSRNOG00000046254.2	142.106	96.7089	89.6353	143.803	130.625	116.78	66.5815	147.823	98.4515	119.011	101.788	113.336	113.888	58.5187	64.6805	34.0998	58.3477	57.3869	80.9425	92.4285	89.3472	54.28	49.3606	83.2172	87.0277	67.4698	90.6787	-0.762964	0.15152	-5.0354	4.77e-07	6.58e-06	Adgre1
ENSRNOG00000006940.6	1.69174	8.7038	4.92502	10.8688	15.2778	18.7205	19.0233	27.2769	6.8488	7.00066	19.6433	8.31822	12.3582	18.4796	7.30264	0	0	8.07003	11.7308	7.62297	14.0546	3.94764	4.65666	8.70877	1.85165	7.20211	9.78018	-0.762704	0.444404	-1.71624	0.0861183	0.223455	Ncf4
ENSRNOG00000022565.6	21.1468	24.1772	3.94001	7.52457	6.11111	4.45727	5.94478	9.6789	5.1366	23.6272	12.5003	5.19889	10.787	8.21315	3.1297	1.17586	3.01798	8.9667	0	0.952872	7.02731	6.90837	14.9013	1.93528	22.2198	6.53736	8.66217	-0.762601	0.475876	-1.60252	0.109041	0.264689	Lrrc25
ENSRNOG00000033564.3	159.87	175.043	121.155	184.77	149.722	189.88	156.942	97.6689	119.854	149.639	162.504	142.449	150.791	74.945	87.6317	87.0134	56.3357	86.977	138.423	77.1826	97.3784	53.2931	120.142	119.02	66.6595	88.7501	119.771	-0.762085	0.142802	-5.33665	9.47e-08	1.44e-06	Cfd
ENSRNOG00000020151.2	1598.7	1672.1	1900.07	1818.44	1688.96	1718.72	2256.64	1854.83	1873.15	1568.15	1587.54	1917.35	1787.89	996.871	833.544	1094.72	982.856	998.89	831.714	1095.8	1066.14	1079.68	1078.48	1516.29	1073.96	1054.08	1420.98	-0.761666	0.0796111	-9.56732	1.1e-21	5.39e-20	Cdh1
ENSRNOG00000020678.5	135.34	132.491	88.6503	172.229	113.055	186.314	134.352	124.066	124.991	131.262	132.146	165.325	136.685	46.199	69.8967	58.7928	60.3597	95.9437	141.943	94.3343	113.441	104.612	47.4979	59.0261	75.9178	80.6637	108.674	-0.761327	0.160652	-4.73899	2.15e-06	2.6e-05	Ifi35
ENSRNOG00000046202.2	11.8422	7.73671	17.7301	14.2131	9.16666	12.4804	13.0785	36.9558	22.2586	16.6266	13.3932	11.4375	15.5766	11.2931	10.4323	9.40685	9.05395	8.07003	9.38464	12.3873	8.03121	6.90837	11.176	0.967642	14.8132	9.32705	12.4518	-0.760592	0.310658	-2.44833	0.0143521	0.058053	Metrnl
ENSRNOG00000055973.1	109.117	109.281	74.8603	87.7867	110.764	76.665	66.5815	102.948	159.235	111.135	113.396	112.296	102.839	53.3855	86.5884	51.7377	45.2697	82.4936	36.3655	67.6539	74.2887	60.2015	35.3906	59.9938	77.7694	60.9282	81.8835	-0.760372	0.158063	-4.81057	1.51e-06	1.88e-05	NA
ENSRNOG00000016037.3	444.929	539.636	751.558	424.72	393.403	424.332	392.355	409.154	574.443	624.809	585.728	724.725	524.149	334.686	274.371	353.933	261.559	181.127	350.751	228.689	214.835	300.021	415.374	312.548	498.095	310.499	417.324	-0.759119	0.136871	-5.54625	2.92e-08	4.8e-07	Mafb
ENSRNOG00000014169.3	0.845872	6.76962	19.7001	7.52457	7.63888	7.13163	2.37791	11.4387	5.9927	3.50033	4.46439	4.15911	6.79532	5.13322	2.08647	0	6.03597	3.58668	1.17308	1.90574	5.01951	3.94764	3.72532	5.80585	11.1099	4.12745	5.46138	-0.758287	0.473183	-1.60252	0.10904	NA	RGD1562404
ENSRNOG00000013970.5	14.3798	6.76962	0.985003	6.68851	7.63888	4.45727	0	2.6397	10.2732	19.2518	16.9647	4.15911	7.85064	6.15986	5.21617	4.70342	8.04795	8.07003	0	1.90574	6.02341	2.96073	5.58799	4.83821	1.85165	4.61376	6.2322	-0.756818	0.485078	-1.5602	0.118713	0.281194	Cdt1
ENSRNOG00000014065.5	12.6881	2.90127	4.92502	7.52457	10.6944	2.67436	14.2675	15.8382	25.683	3.50033	13.3932	17.6762	10.9805	4.10658	8.34587	23.5171	11.0659	0	4.69232	2.85861	5.01951	0	9.31331	0.967642	9.25826	6.59543	8.78797	-0.756369	0.4906	-1.54172	0.123141	0.288226	Zfp653
ENSRNOG00000054193.1	21.9927	13.5392	13.79	23.4098	9.93055	7.13163	19.0233	24.6372	11.1293	9.62591	14.2861	10.3978	14.9078	13.3464	11.4756	25.8688	15.0899	5.38002	1.17308	0.952872	3.0117	2.96073	14.9013	7.74113	3.70331	8.8004	11.8541	-0.755519	0.38383	-1.96837	0.0490255	0.149713	Rnu12-2l1
ENSRNOG00000059900.1	226.694	195.352	277.771	115.377	145.903	155.113	258.003	184.779	141.257	237.147	248.22	184.041	197.471	124.224	118.929	110.53	128.767	96.8404	134.904	111.486	133.519	81.9135	110.828	168.37	77.7694	116.507	156.989	-0.75535	0.139605	-5.4106	6.28e-08	9.87e-07	Bst2
ENSRNOG00000050347.3	9.30459	9.67089	18.7151	8.36064	17.5694	18.7205	5.94478	13.1985	5.1366	14.0013	16.9647	11.4375	12.4187	11.2931	11.4756	7.05514	7.04196	3.58668	1.17308	0	11.0429	11.8429	7.45065	7.74113	9.25826	7.41345	9.91608	-0.754484	0.358816	-2.10271	0.0354915	0.117671	Ptges3l
ENSRNOG00000024743.6	163.253	175.043	174.346	140.459	157.361	124.804	194.989	193.578	203.752	245.898	217.862	213.154	183.708	108.824	98.064	110.53	98.5874	79.8036	157.193	89.5699	83.3238	134.22	129.455	87.0877	135.171	109.319	146.514	-0.754386	0.125397	-6.01599	1.79e-09	3.51e-08	L3mbtl2
ENSRNOG00000015124.6	58.3652	59.9595	82.7403	50.1638	38.1944	102.517	28.5349	59.8332	56.5026	39.3787	47.3225	43.6706	55.5986	36.9592	29.2106	22.3413	17.1019	31.3835	37.5386	35.2562	21.0819	58.2277	40.0472	29.9969	37.0331	33.0148	44.3067	-0.754147	0.204431	-3.68901	0.000225128	0.00173446	Gpam
ENSRNOG00000010513.3	1.69174	0.967089	10.835	5.01638	5.34722	27.6351	8.32269	11.4387	10.2732	14.0013	1.78576	7.27844	8.71605	3.07993	4.17294	3.52757	3.01798	20.6234	0	1.90574	0	5.92146	9.31331	5.80585	3.70331	5.08929	6.90267	-0.754118	0.531391	-1.41914	0.155858	0.340582	Tfpi2
ENSRNOG00000010319.6	94.7377	44.4861	63.0402	96.9834	71.0416	76.665	68.9594	60.7131	59.927	91.0086	55.3584	72.7844	71.3087	59.5453	46.9455	30.5723	37.2218	26.9001	23.4616	37.162	54.2107	96.7172	30.7339	26.1263	37.0331	42.2191	56.7639	-0.75407	0.197456	-3.81893	0.000134034	0.00109564	Lcp1
ENSRNOG00000054065.1	11.8422	19.3418	28.5651	31.7704	32.0833	8.91454	17.8343	3.5196	17.122	24.5023	19.6433	1.03978	18.0149	30.7993	7.30264	1.17586	4.02398	7.17336	9.38464	8.57584	12.0468	19.7382	0	10.6441	18.5165	10.7818	14.3983	-0.75345	0.431823	-1.74481	0.0810172	0.213694	NA
ENSRNOG00000013663.6	174.25	126.689	108.35	74.4097	80.9722	132.827	116.518	191.818	120.71	100.634	90.1807	58.2275	114.632	93.4246	88.6749	36.4515	81.4855	82.4936	17.5962	77.1826	104.406	58.2277	69.8498	29.9969	75.9178	67.9756	91.3039	-0.7529	0.210573	-3.57548	0.000349591	0.00257189	Tmem86a
ENSRNOG00000052017.1	6.76698	14.5063	13.79	15.8852	18.3333	7.13163	40.4245	23.7573	1.7122	19.2518	17.8576	14.5569	16.1645	9.23979	0	15.2861	19.1139	14.3467	0	6.6701	4.0156	0	18.6266	14.5146	12.9616	9.56459	12.8645	-0.75244	0.456417	-1.64858	0.0992334	0.246899	Dio3
ENSRNOG00000016855.6	18.6092	29.0127	32.5051	27.5901	12.2222	26.7436	11.8896	23.7573	9.4171	22.7521	8.0359	30.1535	21.0574	23.6128	13.562	15.2861	20.1199	12.5534	4.69232	6.6701	16.0624	7.89528	7.45065	7.74113	14.8132	12.5383	16.7978	-0.751819	0.295318	-2.54579	0.010903	0.0465924	B3galnt2
ENSRNOG00000003386.7	1.69174	12.5722	1.97001	8.36064	0.763888	0.891454	23.7791	5.2794	9.4171	0	0.892878	11.4375	6.42133	6.15986	2.08647	4.70342	2.01199	0.89667	5.8654	5.71723	4.0156	9.8691	1.86266	0	1.85165	3.75334	5.08733	-0.751257	0.607371	-1.2369	0.216124	NA	Rbfox3
ENSRNOG00000052263.1	22.8385	12.5722	11.82	25.0819	13.75	3.56582	35.6687	25.5171	9.4171	13.1262	24.1077	11.4375	17.4086	5.13322	16.6917	11.7586	11.0659	8.07003	9.38464	8.57584	2.0078	4.93455	27.9399	0.967642	18.5165	10.4205	13.9146	-0.751193	0.376424	-1.9956	0.045977	0.142882	LOC120102657
ENSRNOG00000048881.2	15.2257	22.243	5.91002	5.85245	9.93055	9.80599	4.75582	6.1593	1.7122	13.1262	3.57151	5.19889	8.62431	8.21315	2.08647	12.9344	2.01199	2.69001	3.51924	8.57584	1.0039	6.90837	2.79399	2.90292	9.25826	5.24155	6.93293	-0.751183	0.444835	-1.68868	0.0912814	0.232879	RGD1561730
ENSRNOG00000001478.7	125.189	161.504	128.05	142.131	121.458	108.757	142.675	125.826	164.371	153.139	131.253	101.898	133.854	81.1049	88.6749	110.53	51.3057	114.774	72.7309	65.7481	96.3745	111.521	81.0258	53.2203	20.3682	78.9482	106.401	-0.750861	0.157911	-4.75496	1.98e-06	2.42e-05	Gtf2ird1
ENSRNOG00000020330.6	8.45872	9.67089	49.2502	50.1638	27.5	22.2863	23.7791	25.5171	19.6903	36.7535	28.5721	31.1933	27.7363	30.7993	17.735	8.23099	14.0839	26.9001	3.51924	28.5861	8.03121	4.93455	19.558	24.191	9.25826	16.319	22.0276	-0.750069	0.318642	-2.35395	0.0185751	0.0708269	Wdr47
ENSRNOG00000011107.3	5.9211	11.6051	34.4751	18.3934	8.40277	9.80599	14.2675	14.0784	14.5537	27.1276	32.1436	8.31822	16.591	15.3997	26.0809	2.35171	11.0659	0	5.8654	0.952872	15.0585	11.8429	4.65666	17.4175	7.40661	9.84156	13.2163	-0.749526	0.414521	-1.80818	0.0705792	0.193671	Pcsk1
ENSRNOG00000049873.1	15.2257	12.5722	20.6851	20.9016	15.2778	8.02309	28.5349	30.7965	17.9781	10.501	4.46439	18.716	16.973	16.4263	3.1297	10.5827	7.04196	8.9667	0	4.76436	15.0585	19.7382	5.58799	2.90292	29.6264	10.3188	13.6459	-0.748915	0.381837	-1.96135	0.0498384	0.15133	Ap1s3
ENSRNOG00000039971.2	93.8918	52.2228	34.4751	57.6884	54.2361	44.5727	64.2036	48.3945	41.9489	63.881	58.93	22.8751	53.11	65.7052	34.4267	29.3964	14.0839	28.6934	32.8462	31.4448	45.1756	21.712	19.558	11.6117	48.143	31.8997	42.5049	-0.747798	0.232473	-3.21671	0.00129669	0.0079757	Ctla2a
ENSRNOG00000011015.6	44.8312	34.8152	23.6401	24.2458	20.625	13.3718	54.692	38.7156	42.805	38.5036	20.5362	56.148	34.4108	10.2664	15.6485	41.155	29.1738	9.86337	39.8847	26.6804	18.0702	7.89528	13.0386	24.191	9.25826	20.4271	27.419	-0.747372	0.280259	-2.66672	0.00765957	0.0347926	Hivep2
ENSRNOG00000017063.6	852.639	660.522	622.522	891.244	748.611	813.006	876.26	711.839	547.048	847.08	639.301	680.014	740.84	528.722	278.544	299.843	480.865	492.272	540.79	403.065	556.161	385.882	586.739	414.151	324.039	440.923	590.882	-0.746614	0.112158	-6.65679	2.8e-11	6.77e-10	Fcna
ENSRNOG00000011142.7	1838.93	1887.76	1853.78	1524.98	1535.42	1602.83	1548.02	1461.51	1707.92	1663.53	1556.29	1625.17	1650.51	880.86	880.49	1013.59	995.934	1124.42	1011.19	1051.02	1001.89	1030.33	907.117	869.91	1042.48	984.104	1317.31	-0.746434	0.0591926	-12.6103	1.85e-36	1.66e-34	Cyb5b
ENSRNOG00000019041.6	1.69174	8.7038	1.97001	13.377	3.05555	9.80599	9.51165	12.3186	3.4244	4.37541	4.46439	8.31822	6.7514	2.05329	3.1297	7.05514	3.01798	0	7.03848	6.6701	3.0117	2.96073	4.65666	0.967642	9.25826	4.15164	5.45152	-0.745841	0.473725	-1.57442	0.115391	NA	Psme1
ENSRNOG00000001142.3	373.875	373.296	408.776	335.262	346.805	437.704	368.576	384.516	512.804	430.541	400.902	380.558	396.135	249.474	235.771	258.688	194.157	184.714	309.693	221.066	241.94	366.144	194.648	151.92	229.605	236.485	316.31	-0.745686	0.107958	-6.90716	4.94e-12	1.3e-10	Prkab1
ENSRNOG00000012999.7	1663.83	1944.82	2031.08	1234.87	1649.24	2151.97	1153.29	1775.64	1945.92	1877.05	1758.08	1589.82	1731.3	1081.06	1199.72	1012.41	982.856	1093.04	794.175	1096.76	897.488	1259.3	779.524	1082.79	1120.25	1033.28	1382.29	-0.744978	0.0939409	-7.93029	2.19e-15	7.39e-14	Phb2
ENSRNOG00000013971.7	74.4367	67.6962	78.8003	48.4917	80.9722	62.4018	60.6367	52.794	42.805	60.3807	74.1089	87.3413	65.9055	22.5862	6.25941	28.2205	26.1559	34.0735	48.0963	64.7953	48.1873	59.2146	44.7039	60.9614	25.9231	39.0981	52.5018	-0.744798	0.216299	-3.44336	0.000574525	0.003936	Psat1
ENSRNOG00000012622.6	196.242	138.294	153.661	163.032	160.417	134.61	196.178	159.262	84.7539	150.514	160.718	120.614	151.525	63.6519	100.15	74.0789	103.617	97.737	92.6733	91.4757	120.468	75.0051	98.7211	91.926	72.2145	90.1433	120.834	-0.743411	0.126248	-5.88848	3.9e-09	7.26e-08	Mmp15
ENSRNOG00000019283.5	331.582	332.679	363.466	394.622	346.041	339.644	322.207	285.968	337.303	413.914	300.9	463.741	352.672	162.21	232.641	166.972	257.535	184.714	293.27	123.873	165.644	312.85	181.61	195.464	257.38	211.18	281.926	-0.742865	0.121109	-6.13384	8.58e-10	1.74e-08	P2ry2
ENSRNOG00000050780.2	498.219	524.162	647.147	369.54	368.194	567.856	318.64	541.139	555.609	570.554	503.583	461.661	493.859	248.448	363.046	325.712	279.666	385.568	118.481	354.468	247.964	402.659	179.747	269.004	372.182	295.579	394.719	-0.741527	0.14236	-5.20881	1.9e-07	2.78e-06	Fpgs
ENSRNOG00000016870.5	41.4477	58.0253	13.79	49.3278	39.7222	42.7898	80.849	48.3945	54.7904	60.3807	51.7869	33.2729	47.8814	30.7993	23.9944	27.0447	26.1559	20.6234	26.9808	39.0677	21.0819	16.7775	45.6352	26.1263	40.7364	28.752	38.3167	-0.741055	0.210996	-3.51217	0.000444465	0.00318048	Pcif1
ENSRNOG00000061337.1	112.501	77.3671	148.736	143.803	113.055	97.1685	103.439	69.5121	84.7539	147.014	118.753	108.137	110.353	66.7318	57.3779	50.5618	83.4975	42.1435	99.7118	76.2297	46.1795	68.0968	67.9872	59.9938	77.7694	66.3567	88.355	-0.739523	0.150586	-4.91096	9.06e-07	1.19e-05	Mindy2
ENSRNOG00000007918.4	0	18.3747	14.7751	33.4425	18.3333	24.0693	5.94478	17.598	15.4098	15.7515	25.8935	9.35799	16.5792	7.18651	16.6917	8.23099	28.1678	0	0	18.1046	10.039	15.7906	10.2446	3.87057	0	9.86054	13.2199	-0.737637	0.478349	-1.54205	0.123062	0.288101	Tbxas1
ENSRNOG00000009712.7	81.2037	92.8405	79.7853	73.5736	47.3611	73.9907	60.6367	128.465	85.61	84.0079	81.2519	119.574	84.0251	45.1723	62.5941	18.8137	69.4136	56.4902	42.2309	22.8689	51.199	79.9397	20.4893	76.4437	59.2529	50.409	67.2171	-0.737323	0.2046	-3.60373	0.000313684	0.00233675	Gale
ENSRNOG00000055594.1	26.222	23.2101	5.91002	25.0819	9.93055	7.13163	20.2122	26.397	14.5537	19.2518	16.0718	6.23866	16.6843	10.2664	16.6917	31.7481	18.1079	6.27669	2.34616	0.952872	1.0039	5.92146	12.1073	7.74113	7.40661	10.0475	13.3659	-0.73687	0.398674	-1.8483	0.0645587	0.181125	Rnu12-2l1
ENSRNOG00000005749.5	26.222	25.1443	11.82	25.0819	23.6805	16.0462	19.0233	28.1568	23.9708	14.0013	34.8223	4.15911	21.0107	9.23979	5.21617	16.462	10.0599	23.3134	11.7308	6.6701	6.02341	19.7382	13.0386	6.77349	25.9231	12.8491	16.9299	-0.736513	0.304185	-2.42126	0.0154667	0.0615605	Foxred2
ENSRNOG00000031346.4	16.0716	17.4076	1.97001	0.836064	22.9167	14.2633	4.75582	1.7598	5.9927	9.62591	15.1789	2.07955	9.40482	10.2664	0	4.70342	5.02997	9.86337	2.34616	11.4345	1.0039	3.94764	0	18.3852	0	5.58171	7.49327	-0.736173	0.569687	-1.29224	0.196274	0.396706	Ift22
ENSRNOG00000009980.7	45.6771	42.5519	16.7451	26.754	36.6666	20.5034	41.6135	28.1568	33.3879	32.378	37.5009	30.1535	32.6741	17.4529	17.735	14.1103	20.1199	30.4868	8.21156	17.1517	26.1014	21.712	10.2446	25.1587	27.7748	19.6883	26.1812	-0.734158	0.220589	-3.32818	0.000874157	0.00571732	Plpp1
ENSRNOG00000061201.1	113.347	84.1367	55.1602	88.6227	58.0555	58.836	114.14	137.264	97.5954	107.635	159.825	96.6993	97.6098	66.7318	80.329	56.4411	99.5934	55.5935	76.2502	60.0309	23.0897	20.7251	73.5752	39.6733	51.8463	58.6566	78.1332	-0.734014	0.206884	-3.54796	0.000388233	0.00282479	NA
ENSRNOG00000000096.7	511.753	598.628	580.167	499.966	402.569	465.339	596.856	384.516	448.596	567.928	565.192	579.156	516.722	309.02	221.166	311.602	314.876	282.451	360.136	280.144	268.042	283.243	360.425	362.866	381.44	311.284	414.003	-0.732807	0.0933427	-7.85071	4.14e-15	1.38e-13	Pdzk1
ENSRNOG00000020923.6	10.9963	17.4076	12.805	9.1967	19.8611	13.3718	28.5349	14.9583	32.5318	15.7515	15.1789	17.6762	17.3559	8.21315	12.5188	4.70342	10.0599	24.2101	9.38464	20.9632	6.02341	0	4.65666	6.77349	18.5165	10.5019	13.9289	-0.731044	0.343765	-2.12658	0.0334548	0.111907	Tuft1
ENSRNOG00000045743.2	1156.31	1098.61	1096.31	1575.14	1304.72	1566.28	982.077	1209.86	1308.12	1129.73	967.88	733.043	1177.34	564.654	948.3	953.619	585.489	713.749	491.52	558.383	698.715	696.758	785.112	717.99	803.617	709.826	943.583	-0.731025	0.111609	-6.54986	5.76e-11	1.36e-09	Etnppl
ENSRNOG00000007894.7	141.261	119.919	127.065	171.393	148.194	148.873	140.297	171.581	121.566	156.64	117.86	123.733	140.698	82.1315	85.5452	74.0789	78.4676	78.907	66.8655	52.4079	69.2692	99.6779	105.24	89.9907	146.281	85.7385	113.219	-0.72915	0.125748	-5.79851	6.69e-09	1.2e-07	Mpdz
ENSRNOG00000008736.6	13.534	5.80253	17.7301	14.2131	11.4583	9.80599	19.0233	28.1568	2.5683	2.62525	23.2148	16.6364	13.7307	0	3.1297	14.1103	11.0659	11.6567	10.5577	22.8689	12.0468	1.97382	6.51932	0.967642	3.70331	8.21668	10.9737	-0.729097	0.444678	-1.63961	0.101087	0.250403	Slamf8
ENSRNOG00000047213.2	60.9028	57.0582	26.5951	40.1311	61.875	35.6582	43.9914	37.8357	29.9635	50.7548	32.1436	29.1138	42.1686	27.7194	15.6485	35.2757	41.2458	47.5235	16.4231	33.3505	16.0624	8.88219	20.4893	18.3852	24.0715	25.4231	33.7958	-0.728724	0.231748	-3.14446	0.00166391	0.00982119	Gnpda1
ENSRNOG00000007907.5	16.0716	11.6051	19.7001	13.377	2.29167	2.67436	10.7006	3.5196	5.1366	7.00066	7.14303	19.7558	9.91467	8.21315	0	12.9344	9.05395	0	11.7308	4.76436	1.0039	0.98691	21.4206	0.967642	0	5.92298	7.91882	-0.728325	0.550558	-1.32289	0.185873	0.383466	Tmem178a
ENSRNOG00000000257.6	89.6624	90.9064	82.7403	103.672	51.9444	55.2701	60.6367	74.7915	73.6246	95.384	102.681	74.864	79.6814	53.3855	55.2914	44.6825	57.3417	48.4202	42.2309	17.1517	62.2419	60.2015	52.1545	34.8351	49.9946	48.161	63.9212	-0.728288	0.165187	-4.40887	1.04e-05	0.000109514	Smpd3
ENSRNOG00000016807.5	2332.92	2316.18	2574.8	3058.32	2646.11	3027.38	3113.88	3126.29	3551.96	2570.99	2527.74	2533.94	2781.71	1483.5	2225.22	2051.87	1490.88	1858.8	1475.73	1399.77	1526.93	2623.21	1153.92	1001.51	1872.02	1680.28	2230.99	-0.727555	0.112923	-6.44294	1.17e-10	2.63e-09	Oat
ENSRNOG00000007118.5	141.261	112.182	124.11	81.0982	50.4166	106.974	77.2821	121.426	154.098	113.761	98.2166	82.1424	105.247	56.4654	30.2538	51.7377	60.3597	76.217	51.6155	54.3137	62.2419	95.7302	61.4679	79.3466	85.176	63.7438	84.4956	-0.727023	0.16856	-4.31314	1.61e-05	0.000164552	Eva1a
ENSRNOG00000005193.7	71.0532	112.182	69.9352	66.8851	103.889	123.021	80.849	51.0342	127.559	78.7574	83.9306	65.506	86.2168	56.4654	60.5076	39.9791	67.4016	78.907	34.0193	60.0309	68.2653	39.4764	24.2146	70.6378	20.3682	51.6894	68.9531	-0.726911	0.1914	-3.79786	0.000145949	0.00118018	Pfas
ENSRNOG00000047969.2	3.38349	12.5722	9.85003	5.01638	13.75	20.5034	21.4012	1.7598	23.9708	14.0013	23.2148	14.5569	13.665	0	9.38911	14.1103	0	7.17336	19.9424	5.71723	0	13.8167	3.72532	0	27.7748	8.47077	11.0679	-0.726038	0.529449	-1.37131	0.170279	0.361593	Prss21
ENSRNOG00000021100.4	31.2973	32.881	12.805	10.8688	11.4583	14.2633	30.9128	16.7181	19.6903	7.00066	4.46439	33.2729	18.8027	12.3197	28.1673	10.5827	13.0779	0.89667	5.8654	16.1988	1.0039	6.90837	8.38198	18.3852	14.8132	11.3834	15.0931	-0.724544	0.382842	-1.89254	0.0584187	0.168865	Tnfaip8l2
ENSRNOG00000001169.5	5.9211	7.73671	13.79	11.7049	9.16666	8.02309	15.4564	10.5588	2.5683	0.875082	8.0359	4.15911	8.16634	5.13322	5.21617	9.40685	3.01798	2.69001	2.34616	0	1.0039	2.96073	6.51932	9.67642	12.9616	5.07769	6.62202	-0.724261	0.456163	-1.58773	0.112348	0.270559	Slc37a1
ENSRNOG00000002208.6	119.268	119.919	98.5003	91.1309	89.3749	46.3556	130.785	87.99	125.847	127.762	119.646	170.523	110.592	60.572	40.6861	58.7928	54.3237	39.4535	89.1541	35.2562	55.2146	93.7564	113.622	101.602	59.2529	66.8073	88.6995	-0.724145	0.188944	-3.83259	0.000126799	0.00104407	Shroom3
ENSRNOG00000046526.1	22.8385	35.7823	31.5201	10.8688	22.1528	32.0923	30.9128	13.1985	31.6757	15.7515	9.82166	41.5911	24.8505	30.7993	6.25941	15.2861	9.05395	13.4501	8.21156	18.1046	25.0975	8.88219	16.764	17.4175	9.25826	14.882	19.8663	-0.722705	0.287835	-2.51083	0.0120448	0.0504188	NA
ENSRNOG00000021249.6	14.3798	20.3089	61.0702	19.2295	24.4444	21.3949	19.0233	34.3161	18.8342	15.7515	25.0006	23.9149	24.8057	26.6927	7.30264	8.23099	20.1199	25.1068	19.9424	9.52872	28.1092	5.92146	13.0386	13.547	0	14.795	19.8004	-0.722561	0.310315	-2.32847	0.019887	0.0747655	Ap5s1
ENSRNOG00000029813.4	16.0716	10.638	30.5351	5.01638	13.75	8.02309	9.51165	12.3186	45.3733	10.501	34.8223	16.6364	17.7664	10.2664	9.38911	10.5827	11.0659	8.9667	11.7308	9.52872	8.03121	7.89528	15.8326	13.547	12.9616	10.8165	14.2915	-0.722135	0.324242	-2.22715	0.0259372	0.0924769	Hmgb1
ENSRNOG00000006612.7	156.486	135.392	129.035	221.557	132.153	161.353	167.643	134.625	136.12	187.268	211.612	146.609	159.988	97.5312	92.8479	128.168	103.617	105.807	68.0386	86.7113	87.3394	109.547	103.378	95.7965	83.3244	96.8422	128.415	-0.721469	0.116849	-6.17439	6.64e-10	1.37e-08	NA
ENSRNOG00000024917.3	55.8276	56.0912	69.9352	54.3441	27.5	23.1778	73.7153	61.593	56.5026	85.7581	89.2878	93.5799	62.276	45.1723	33.3835	48.2101	25.1499	43.0402	42.2309	27.6333	31.1209	27.6335	47.4979	31.9322	51.8463	37.9042	50.0901	-0.721035	0.200337	-3.59911	0.00031931	0.00237081	Flacc1
ENSRNOG00000013269.5	71.0532	82.2026	31.5201	114.541	139.792	72.2078	90.3606	101.189	78.7612	78.7574	65.1801	44.7104	80.8562	59.5453	46.9455	52.9135	50.2997	65.4569	12.9039	67.6539	53.2068	18.7513	67.9872	49.3497	42.588	48.9668	64.9115	-0.720942	0.217474	-3.31507	0.000916217	0.00594406	NA
ENSRNOG00000045653.2	7.61285	8.7038	6.89502	14.2131	12.2222	5.34872	5.94478	7.9191	5.9927	7.87574	6.25015	4.15911	7.76144	7.18651	4.17294	4.70342	4.02398	1.79334	1.17308	2.85861	8.03121	2.96073	7.45065	5.80585	7.40661	4.79724	6.27934	-0.719514	0.38239	-1.88163	0.0598869	0.171742	NA
ENSRNOG00000030954.5	63.4404	64.795	79.7853	86.9506	56.5277	107.866	68.9594	88.8699	91.6027	51.6299	89.2878	58.2275	75.6618	60.572	45.9023	34.0998	35.2098	57.3869	9.38464	51.4551	60.2341	54.28	39.1159	30.9645	75.9178	46.2102	60.936	-0.718865	0.191794	-3.74811	0.000178169	0.00140439	Fat1
ENSRNOG00000058566.1	13.534	13.5392	8.86503	27.5901	16.8055	12.4804	26.157	21.9975	17.9781	14.0013	5.35727	21.8353	16.6784	10.2664	8.34587	2.35171	15.0899	11.6567	17.5962	3.81149	7.02731	6.90837	10.2446	26.1263	0	9.95208	13.3152	-0.71795	0.345769	-2.07639	0.0378581	0.123588	NA
ENSRNOG00000037230.4	22.8385	12.5722	29.5501	28.4262	25.9722	15.1547	20.2122	21.9975	17.9781	21.8771	24.1077	15.5967	21.3569	21.5595	9.38911	9.40685	24.1439	8.9667	11.7308	13.3402	10.039	15.7906	4.65666	8.70877	20.3682	13.175	17.266	-0.717777	0.257757	-2.78471	0.00535761	0.0260498	Ppidl1
ENSRNOG00000046261.2	122.651	206.957	195.031	115.377	185.625	157.787	189.044	186.539	179.781	142.638	189.29	186.12	171.403	80.0782	128.318	115.234	65.3896	101.324	126.693	171.517	98.3823	81.9135	101.515	123.858	49.9946	103.685	137.544	-0.717185	0.143672	-4.99181	5.98e-07	8.14e-06	Acp5
ENSRNOG00000057627.1	71.0532	104.446	61.0702	71.9015	47.3611	72.2078	83.2269	175.98	86.4661	88.3833	89.2878	69.6651	85.0874	88.2914	53.2049	71.7272	67.4016	48.4202	38.7116	32.3976	37.1443	35.5288	63.3305	41.6086	42.588	51.6962	68.3918	-0.717176	0.190202	-3.77061	0.000162852	0.00130374	LOC120094493
ENSRNOG00000047977.1	43.9853	39.6506	48.2652	33.4425	27.5	52.5958	28.5349	62.4729	60.7831	53.38	21.4291	50.9491	43.5824	39.0125	29.2106	44.6825	22.1319	30.4868	4.69232	28.5861	19.0741	27.6335	29.8026	12.5793	31.4781	26.6142	35.0983	-0.71533	0.232785	-3.07292	0.00211976	0.01199	NA
ENSRNOG00000046832.1	60.0569	61.8937	38.4151	59.3605	53.4722	103.409	42.8024	73.0317	54.7904	42.004	50.8941	83.1822	60.276	40.0391	46.9455	57.617	13.0779	50.2135	32.8462	20.9632	39.1521	27.6335	48.4292	29.0292	35.1814	36.7607	48.5183	-0.71488	0.20055	-3.56461	0.000364404	0.00266346	NA
ENSRNOG00000024899.5	5.07523	6.76962	16.7451	3.34425	24.4444	18.7205	23.7791	5.2794	4.2805	5.25049	0	6.23866	9.99394	2.05329	15.6485	5.87928	5.02997	7.17336	0	5.71723	5.01951	3.94764	10.2446	0	12.9616	6.13958	8.06676	-0.714824	0.513851	-1.39111	0.164192	0.352777	Cxcl13
ENSRNOG00000024952.5	286.751	165.372	255.116	275.065	181.042	215.732	228.28	224.375	228.579	166.266	332.151	266.183	235.409	128.33	124.145	172.851	153.917	104.014	109.096	141.025	92.3589	212.186	159.258	117.085	214.792	144.088	189.749	-0.714005	0.136423	-5.23374	1.66e-07	2.45e-06	Atp8b1
ENSRNOG00000002615.5	153.103	202.122	262.011	151.328	171.111	246.041	190.233	116.147	177.213	187.268	198.219	148.688	183.624	122.171	81.3723	104.651	114.683	96.8404	119.654	141.025	126.492	68.0968	162.983	116.117	85.176	111.605	147.614	-0.713347	0.135346	-5.27054	1.36e-07	2.02e-06	Pmm2
ENSRNOG00000047089.1	223.31	227.266	271.861	173.901	340.694	265.653	307.94	274.529	251.693	277.401	250.006	216.274	256.711	134.49	92.8479	172.851	176.049	173.057	178.308	137.214	99.3862	235.871	176.953	160.629	140.726	156.532	206.621	-0.712224	0.124716	-5.71076	1.12e-08	1.96e-07	Alkbh7
ENSRNOG00000004362.7	39.756	37.7165	11.82	35.1147	22.1528	24.0693	29.7239	43.1151	38.5245	31.503	33.9294	14.5569	30.1652	23.6128	25.0376	14.1103	9.05395	33.1768	12.9039	12.3873	23.0897	10.856	16.764	24.191	14.8132	18.3331	24.2491	-0.711866	0.246187	-2.89156	0.00383333	0.019829	Rps6ka5
ENSRNOG00000015641.5	15.2257	21.276	26.5951	10.8688	11.4583	29.418	21.4012	24.6372	22.2586	14.0013	18.7504	27.0342	20.2437	12.3197	3.1297	2.35171	13.0779	19.7267	12.9039	14.2931	4.0156	11.8429	6.51932	38.7057	7.40661	12.1911	16.2174	-0.711203	0.32909	-2.16112	0.0306859	0.104953	Exoc3l1
ENSRNOG00000003550.6	215.697	207.924	163.511	241.622	194.028	166.702	148.619	176.86	175.501	222.271	161.611	224.592	191.578	97.5312	105.367	96.4202	115.689	95.9437	136.077	133.402	106.414	107.573	132.249	135.47	149.984	117.677	154.627	-0.710065	0.105649	-6.72098	1.81e-11	4.51e-10	Acbd6
ENSRNOG00000005678.7	26.222	30.9468	49.2502	51.8359	38.1944	53.4872	67.7705	58.0734	25.683	60.3807	41.0724	59.2673	46.8487	52.3588	25.0376	18.8137	27.1618	33.1768	37.5386	19.0574	22.0858	35.5288	23.2833	29.9969	16.6649	28.392	37.6203	-0.709283	0.20612	-3.44111	0.000579339	0.00396175	Lamb1
ENSRNOG00000012189.6	2126.52	2253.32	1748.38	1638.68	2108.33	2095.81	1762.03	2118.8	1839.76	2099.32	1993.8	1743.71	1960.71	1307.94	1398.98	991.247	1261.52	1296.58	681.559	1399.77	1261.9	1362.92	1109.22	1231.81	1088.77	1199.35	1580.03	-0.708425	0.0875992	-8.08712	6.11e-16	2.14e-14	Lect2
ENSRNOG00000010237.6	461.846	385.868	375.286	438.097	403.333	279.917	409.001	366.039	388.669	451.543	390.188	495.974	403.813	258.714	231.598	285.733	266.589	175.747	272.155	268.71	254.991	300.021	198.374	194.496	264.786	247.659	325.736	-0.707677	0.0951901	-7.43436	1.05e-13	3.14e-12	Map7d1
ENSRNOG00000012881.5	93.8918	89.9393	76.8303	137.114	130.625	86.471	95.1165	102.948	98.4515	73.5069	104.467	56.148	95.4591	65.7052	68.8535	51.7377	51.3057	72.6303	34.0193	80.0412	75.2926	47.3717	63.3305	33.8675	57.4012	58.463	76.9611	-0.706788	0.157237	-4.49506	6.96e-06	7.62e-05	Fgl2
ENSRNOG00000000438.5	234.307	265.949	232.461	198.983	263.541	224.646	266.326	230.534	197.759	237.147	233.041	222.512	233.934	214.569	150.226	152.861	150.899	145.261	37.5386	211.537	141.55	141.128	145.288	119.02	105.544	142.952	188.443	-0.705804	0.14439	-4.88819	1.02e-06	1.32e-05	Rnf5
ENSRNOG00000055397.1	168.329	96.7089	97.5153	118.721	119.167	101.626	122.462	206.777	154.954	101.51	130.36	102.938	126.756	98.5578	89.7181	111.706	136.815	78.0103	43.404	110.533	34.1326	69.0837	63.3305	47.4144	48.143	77.5708	102.163	-0.705244	0.184875	-3.81472	0.000136339	0.00111367	LOC120094026
ENSRNOG00000004322.8	54.9817	58.9924	56.1452	44.3114	32.0833	40.1154	89.1717	31.6764	52.2221	70.0066	83.9306	46.79	55.0356	39.0125	42.7726	36.4515	26.1559	14.3467	26.9808	33.3505	28.1092	24.6727	44.7039	57.0909	29.6264	33.6061	44.3209	-0.705136	0.204657	-3.44545	0.000570113	0.00392009	Sh3kbp1
ENSRNOG00000014869.7	10.9963	13.5392	2.95501	4.18032	9.93055	9.80599	0	8.799	19.6903	2.62525	13.3932	10.3978	8.85941	4.10658	13.562	15.2861	13.0779	8.07003	2.34616	0	1.0039	0.98691	5.58799	0.967642	0	5.41628	7.13784	-0.704674	0.540076	-1.30477	0.191972	0.391455	Wdr31
ENSRNOG00000028629.3	219.927	339.448	285.651	225.737	268.125	382.434	294.861	351.96	277.376	245.898	288.4	203.796	281.968	136.544	191.955	155.213	199.187	173.057	127.866	228.689	129.503	190.474	151.807	194.496	198.127	173.076	227.522	-0.704553	0.114165	-6.17138	6.77e-10	1.39e-08	Akt1
ENSRNOG00000049491.2	60.9028	107.347	114.26	92.8031	68.75	74.8821	73.7153	66.8724	95.0271	82.2577	72.3231	80.0628	82.4336	51.3322	39.6429	44.6825	40.2398	64.5602	56.3078	31.4448	55.2146	68.0968	39.1159	49.3497	70.3628	50.8625	66.6481	-0.70453	0.148262	-4.75193	2.01e-06	2.45e-05	RT1-DMb
ENSRNOG00000019585.6	17.7633	13.5392	16.7451	23.4098	24.4444	10.6974	5.94478	15.8382	9.4171	18.3767	58.0371	12.4773	18.8909	17.4529	4.17294	19.9896	12.0719	2.69001	26.9808	13.3402	8.03121	3.94764	15.8326	0	16.6649	11.7646	15.3277	-0.704272	0.39264	-1.79368	0.0728635	0.19844	NA
ENSRNOG00000000704.3	12.6881	0.967089	0	6.68851	16.8055	8.91454	13.0785	0.8799	20.5464	11.3761	8.0359	5.19889	8.76495	22.5862	10.4323	1.17586	10.0599	0	3.51924	3.81149	4.0156	1.97382	6.51932	0	0	5.34115	7.05305	-0.704102	0.595807	-1.18176	0.2373	0.447803	Cmklr1
ENSRNOG00000052561.1	4.22936	11.6051	7.88003	6.68851	3.81944	7.13163	13.0785	16.7181	5.1366	11.3761	7.14303	6.23866	8.42042	6.15986	5.21617	7.05514	3.01798	3.58668	8.21156	7.62297	5.01951	3.94764	6.51932	2.90292	1.85165	5.09262	6.75652	-0.703504	0.37458	-1.87811	0.0603657	0.1728	LOC120095482
ENSRNOG00000026455.6	82.8955	95.7418	98.5003	61.0326	73.3333	118.563	105.817	94.1493	91.6027	83.1328	71.4303	65.506	86.8088	55.4388	49.032	59.9687	51.3057	52.9035	51.6155	62.8895	73.2848	37.5026	45.6352	53.2203	44.4397	53.103	69.9559	-0.703183	0.136731	-5.1428	2.71e-07	3.84e-06	Gpd1l1
ENSRNOG00000003213.5	142.952	92.8405	151.691	67.7212	85.5555	108.757	84.4159	74.7915	109.581	99.7594	88.3949	135.171	103.469	71.8651	62.5941	71.7272	66.3956	61.8702	53.9617	61.9367	53.2068	35.5288	62.3992	66.7673	99.9892	64.0201	83.7447	-0.70311	0.150694	-4.6658	3.07e-06	3.59e-05	Helz
ENSRNOG00000009822.4	13.534	4.83544	4.92502	17.5573	18.3333	6.24018	11.8896	12.3186	2.5683	4.37541	15.1789	12.4773	10.3528	4.10658	8.34587	0	4.02398	18.8301	7.03848	0.952872	6.02341	0.98691	13.97	2.90292	9.25826	6.36994	8.36136	-0.701883	0.452386	-1.55151	0.120778	0.284232	Tlr2
ENSRNOG00000026848.4	106.58	46.4203	26.5951	53.5081	68.75	15.1547	70.1484	65.1126	44.5172	63.881	53.5727	55.1082	55.779	23.6128	28.1673	0	28.1678	26.9001	15.25	63.8424	44.1717	19.7382	43.7726	112.246	3.70331	34.1311	44.955	-0.70159	0.430804	-1.62856	0.103406	0.254803	Tex36
ENSRNOG00000026605.5	7844.62	7335.37	7746.07	9221.78	7548.75	8313.7	9659.08	7919.1	8721.09	7397.07	7176.96	8094.66	8081.52	4427.91	4237.62	4746.93	5099.39	5559.35	7547.6	4871.08	4985.37	5472.41	3713.22	4485.99	4566.18	4976.09	6528.8	-0.699592	0.0825091	-8.47896	2.27e-17	8.67e-16	Ifi27l2b
ENSRNOG00000013014.6	70.2074	91.8734	45.3102	117.885	126.042	64.1847	96.3054	58.0734	89.0344	80.5076	85.7163	91.5004	84.72	75.9716	44.8591	31.7481	71.4256	43.9368	73.904	74.324	38.1482	36.5157	32.5966	30.9645	75.9178	52.526	68.623	-0.698917	0.188234	-3.71301	0.000204805	0.00159867	Cyba
ENSRNOG00000014859.5	103.196	88.0051	112.29	91.967	80.2083	121.238	90.3606	67.7523	109.581	51.6299	109.824	84.2219	92.5229	51.3322	69.8967	63.4962	55.3297	64.5602	35.1924	83.8527	50.1951	11.8429	80.0945	63.8643	53.6979	56.9462	74.7346	-0.697145	0.185547	-3.75725	0.000171792	0.00135984	Rnf152
ENSRNOG00000005391.7	26.222	42.5519	18.7151	33.4425	36.6666	32.9838	26.157	48.3945	12.8415	25.3774	41.0724	44.7104	32.4279	28.746	13.562	3.52757	15.0899	19.7267	15.25	21.916	10.039	9.8691	46.5666	35.8027	18.5165	19.8844	26.1561	-0.696656	0.280152	-2.48671	0.012893	0.0533045	Prex2
ENSRNOG00000007049.7	6.76698	1.93418	11.82	4.18032	5.34722	1.78291	2.37791	7.0392	8.561	9.62591	9.82166	7.27844	6.37798	3.07993	2.08647	2.35171	3.01798	1.79334	10.5577	1.90574	4.0156	7.89528	0	8.70877	1.85165	3.93868	5.15833	-0.696014	0.479186	-1.45249	0.146365	NA	Bcl11a
ENSRNOG00000011213.7	27.9138	40.6177	28.5651	60.1966	64.1666	70.4249	61.8257	44.8749	72.7685	50.7548	55.3584	69.6651	53.9277	24.6395	30.2538	48.2101	29.1738	45.7302	19.9424	24.7747	42.1638	36.5157	34.4593	43.5439	16.6649	33.006	43.4668	-0.695932	0.195194	-3.56534	0.000363391	0.00265951	Blm
ENSRNOG00000000137.6	16.9174	16.4405	20.6851	22.5737	9.93055	8.02309	23.7791	27.2769	35.9562	34.1282	15.1789	21.8353	21.0604	8.21315	6.25941	7.05514	16.0959	24.2101	10.5577	17.1517	23.0897	13.8167	6.51932	10.6441	11.1099	12.8936	16.977	-0.695501	0.290087	-2.39756	0.0165047	0.0647757	Ly86
ENSRNOG00000012603.5	60.0569	58.0253	51.2202	43.4753	45.0694	36.5496	32.1018	47.5146	15.4098	28.0026	68.7516	39.5115	43.8074	21.5595	41.7294	4.70342	24.1439	12.5534	49.2694	41.9263	19.0741	12.8298	31.6653	15.4823	53.6979	27.3862	35.5968	-0.694069	0.271731	-2.55425	0.0106417	0.045684	Sestd1
ENSRNOG00000002899.4	29.6055	7.73671	13.79	12.541	11.4583	16.0462	21.4012	11.4387	41.0928	21.8771	27.6792	25.9944	20.0551	11.2931	16.6917	17.6378	13.0779	11.6567	3.51924	3.81149	8.03121	14.8036	31.6653	1.93528	14.8132	12.4114	16.2332	-0.693752	0.339859	-2.0413	0.0412214	0.131591	Akap10
ENSRNOG00000006999.7	3.38349	21.276	17.7301	8.36064	4.58333	17.8291	5.94478	0	23.9708	8.75082	8.92878	16.6364	11.4495	8.21315	1.04323	15.2861	0	0	7.03848	9.52872	8.03121	14.8036	0	15.4823	5.55496	7.08182	9.26567	-0.693258	0.536644	-1.29184	0.196412	0.396773	Dnai4
ENSRNOG00000050805.2	27.9138	30.9468	20.6851	18.3934	40.4861	35.6582	17.8343	36.9558	13.6976	16.6266	34.8223	33.2729	27.2744	15.3997	10.4323	9.40685	16.0959	9.86337	16.4231	17.1517	25.0975	23.6858	25.1459	18.3852	14.8132	16.8251	22.0497	-0.692881	0.240903	-2.87618	0.00402521	0.0206061	Tsc22d4
ENSRNOG00000009431.8	35.5266	24.1772	17.7301	19.2295	25.2083	45.4642	23.7791	40.4754	43.6611	43.7541	54.4656	19.7558	32.7689	18.4796	29.2106	14.1103	24.1439	25.1068	22.2885	14.2931	22.0858	19.7382	28.8713	18.3852	3.70331	20.0347	26.4018	-0.692698	0.238832	-2.90035	0.00372744	0.0193614	Tbc1d4
ENSRNOG00000019206.4	630.175	662.456	534.857	962.309	1080.9	997.537	890.528	901.018	841.546	886.458	814.305	846.379	837.372	411.684	387.04	495.035	421.512	450.128	614.694	469.766	447.74	500.363	646.344	688.961	692.518	518.815	678.094	-0.692659	0.11126	-6.22561	4.8e-10	1e-08	NA
ENSRNOG00000020947.6	117.576	180.846	133.96	90.2949	173.403	106.083	102.25	85.3503	121.566	143.514	135.717	134.131	127.058	97.5312	63.6373	63.4962	71.4256	52.0069	65.6925	146.742	56.2185	90.7957	46.5666	106.441	83.3244	78.6565	102.857	-0.692099	0.164692	-4.2024	2.64e-05	0.000256715	Egln2
ENSRNOG00000020206.7	1932.82	1664.36	1876.43	2157.04	1949.44	1831.94	2099.7	1567.98	1672.82	1862.18	1862.54	1713.55	1849.23	1149.84	966.035	1045.34	1136.77	1247.27	1394.79	1274.94	1168.54	1296.8	1003.98	1179.56	888.793	1146.05	1497.64	-0.688952	0.0710179	-9.70109	2.98e-22	1.53e-20	Ctsd
ENSRNOG00000051957.1	16.0716	21.276	14.7751	7.52457	9.16666	20.5034	8.32269	9.6789	16.2659	21.002	6.25015	9.35799	13.3496	3.07993	13.562	10.5827	18.1079	3.58668	9.38464	10.4816	10.039	10.856	4.65666	3.87057	0	8.18398	10.7668	-0.688375	0.351085	-1.96071	0.0499132	0.151517	NA
ENSRNOG00000031997.6	7.61285	12.5722	5.91002	7.52457	15.2778	0	0	12.3186	6.8488	7.00066	25.8935	1.03978	8.49989	3.07993	12.5188	0	0	0	1.17308	11.4345	1.0039	3.94764	13.97	10.6441	5.55496	5.27723	6.88856	-0.687836	0.623399	-1.10336	0.269869	0.484643	Ttll7
ENSRNOG00000018382.6	12.6881	3.86836	18.7151	16.7213	2.29167	11.5889	16.6454	23.7573	8.561	7.87574	6.25015	10.3978	11.6134	16.4263	17.735	5.87928	11.0659	0	2.34616	9.52872	7.02731	0.98691	5.58799	0.967642	9.25826	7.23412	9.42376	-0.687665	0.448603	-1.5329	0.1253	0.291521	Inpp4b
ENSRNOG00000016180.5	31.2973	27.0785	12.805	28.4262	24.4444	17.8291	13.0785	31.6764	10.2732	7.00066	23.2148	6.23866	19.4469	18.4796	18.7782	12.9344	9.05395	17.0367	15.25	7.62297	17.0663	2.96073	19.558	4.83821	0	11.9649	15.7059	-0.687204	0.342033	-2.00918	0.0445186	0.139466	Pdp1
ENSRNOG00000018076.5	43.9853	49.3215	45.3102	59.3605	46.5972	71.3163	64.2036	22.8774	33.3879	56.8804	52.6798	27.0342	47.7462	23.6128	12.5188	15.2861	25.1499	37.6601	29.327	25.7275	29.1131	18.7513	54.0172	64.832	16.6649	29.3884	38.5673	-0.686309	0.237978	-2.88392	0.00392756	0.0202143	Fmo5
ENSRNOG00000050922.2	650.476	636.345	623.507	1035.05	1037.36	1067.07	885.772	808.628	886.92	874.207	848.234	838.06	849.302	440.43	381.824	482.101	391.332	454.612	654.579	441.18	447.74	488.52	716.194	728.634	722.145	529.107	689.205	-0.684635	0.116803	-5.86143	4.59e-09	8.45e-08	NA
ENSRNOG00000016653.4	277.446	195.352	244.281	262.524	325.416	246.933	241.358	300.046	191.766	233.647	258.042	208.995	248.817	194.036	137.707	97.5961	216.289	187.404	178.308	119.109	144.562	88.8219	139.7	241.91	109.248	154.557	201.687	-0.68386	0.137153	-4.98611	6.16e-07	8.35e-06	Ngef
ENSRNOG00000020470.5	11.8422	26.1114	19.7001	20.0655	28.2639	14.2633	19.0233	7.9191	29.1074	23.6272	13.3932	7.27844	18.3829	4.10658	28.1673	8.23099	1.00599	13.4501	18.7693	4.76436	27.1053	3.94764	9.31331	4.83821	14.8132	11.5427	14.9628	-0.683	0.365386	-1.86925	0.0615875	0.174925	Slc25a24
ENSRNOG00000019620.7	11.8422	11.6051	22.6551	21.7377	13.75	35.6582	32.1018	24.6372	29.9635	21.002	14.2861	27.0342	22.1894	24.6395	18.7782	11.7586	3.01798	16.1401	15.25	20.9632	20.078	2.96073	20.4893	5.80585	3.70331	13.6321	17.9107	-0.682906	0.310881	-2.19668	0.0280433	0.0979385	Pmf1
ENSRNOG00000051988.1	1.69174	7.73671	3.94001	4.18032	4.58333	0.891454	1.18896	1.7598	4.2805	2.62525	2.67863	2.07955	3.13636	1.02664	2.08647	1.17586	3.01798	2.69001	1.17308	0.952872	1.0039	3.94764	1.86266	3.87057	0	1.90064	2.5185	-0.682725	0.58214	-1.17278	0.240882	NA	NA
ENSRNOG00000012892.6	6.76698	5.80253	19.7001	2.50819	0	16.0462	8.32269	17.598	0	10.501	5.35727	12.4773	8.75668	4.10658	0	7.05514	1.00599	10.76	0	10.4816	12.0468	0.98691	7.45065	3.87057	7.40661	5.43091	7.0938	-0.682588	0.566054	-1.20587	0.227867	0.436426	Abca4
ENSRNOG00000000302.7	251.224	306.567	314.216	330.245	300.972	280.808	370.954	340.521	299.635	280.901	347.33	240.189	305.297	180.689	206.56	189.313	177.055	219.684	156.02	176.281	175.683	141.128	187.198	302.872	164.797	189.773	247.535	-0.682257	0.103108	-6.61689	3.67e-11	8.75e-10	Sesn1
ENSRNOG00000054331.1	10.9963	14.5063	6.89502	14.2131	19.0972	13.3718	13.0785	13.1985	0	19.2518	0	3.11933	10.644	5.13322	1.04323	0	6.03597	9.86337	1.17308	8.57584	8.03121	0	4.65666	24.191	11.1099	6.65113	8.64756	-0.681006	0.553378	-1.23063	0.218459	0.424108	Wdpcp
ENSRNOG00000003703.6	23.6844	23.2101	3.94001	31.7704	33.6111	16.9376	19.0233	23.7573	35.9562	13.1262	10.7145	13.5171	20.7707	4.10658	15.6485	15.2861	5.02997	8.9667	10.5577	11.4345	10.039	16.7775	6.51932	12.5793	44.4397	13.4487	17.1097	-0.680725	0.333573	-2.04071	0.0412801	0.131732	Mcm6
ENSRNOG00000001258.3	177.633	173.109	265.951	187.278	276.528	265.653	205.689	198.857	250.837	225.771	242.863	214.194	223.697	156.05	102.237	110.53	154.923	153.331	225.231	93.3814	138.538	103.626	152.738	173.208	109.248	139.42	181.559	-0.680648	0.126427	-5.38373	7.3e-08	1.14e-06	Snx8
ENSRNOG00000013484.5	20333.9	20134.8	16777.6	25597.8	22171.1	21372.6	24529.3	24688.2	24410	21422	16467.4	16371.3	21189.7	12663.7	13995	13411.8	12790.2	13185.5	10382.9	13370.7	13363.9	13685.5	12037.5	15260.7	14504	13220.9	17205.3	-0.680572	0.077276	-8.80703	1.29e-18	5.18e-17	Gsta1
ENSRNOG00000030689.2	29.6055	31.9139	20.6851	38.4589	24.4444	20.5034	40.4245	27.2769	37.6684	29.7528	25.0006	32.2331	29.8306	13.3464	8.34587	9.40685	21.1259	14.3467	23.4616	34.3034	27.1053	22.6989	14.9013	13.547	20.3682	18.5798	24.2052	-0.680387	0.224782	-3.02688	0.00247094	0.0136404	Ms4a6c
ENSRNOG00000060570.1	43.1395	52.2228	18.7151	39.295	44.3055	22.2863	36.8576	57.1935	41.9489	28.8777	43.751	28.074	38.0556	21.5595	41.7294	25.8688	31.1858	20.6234	15.25	21.916	27.1053	7.89528	23.2833	28.0616	20.3682	23.7372	30.8964	-0.680383	0.22026	-3.089	0.00200833	0.011475	LOC120094898
ENSRNOG00000019065.6	137.031	111.215	130.02	153.836	171.875	166.702	242.547	162.782	133.552	172.391	164.29	176.762	160.25	71.8651	40.6861	54.0894	68.4076	87.8737	102.058	136.261	88.3433	94.7433	130.386	231.266	90.731	99.7259	129.988	-0.68019	0.183167	-3.7135	0.000204414	0.00159673	Zfp385b
ENSRNOG00000016940.8	307.052	447.762	448.177	305.163	378.889	345.884	293.672	308.845	368.979	292.278	420.546	423.189	361.703	221.755	192.998	248.106	252.505	251.964	153.673	219.16	262.018	283.243	230.97	190.625	198.127	225.429	293.566	-0.679306	0.101683	-6.68061	2.38e-11	5.84e-10	Ppp2r2d
ENSRNOG00000004287.6	9.30459	15.4734	5.91002	9.1967	14.5139	11.5889	22.5902	8.799	5.1366	5.25049	12.5003	11.4375	10.9751	10.2664	2.08647	4.70342	3.01798	5.38002	9.38464	4.76436	5.01951	7.89528	12.1073	9.67642	7.40661	6.80904	8.89209	-0.678933	0.346968	-1.95676	0.0503756	0.152304	Wdr83
ENSRNOG00000056562.1	18.6092	17.4076	7.88003	21.7377	42.0139	7.13163	40.4245	28.1568	23.9708	34.1282	32.1436	42.6309	26.3529	18.4796	20.8647	12.9344	16.0959	17.0367	23.4616	6.6701	6.02341	9.8691	22.3519	11.6117	35.1814	16.715	21.534	-0.678825	0.297484	-2.28188	0.0224962	0.082859	Olfml1
ENSRNOG00000018476.5	41.4477	58.9924	47.2802	38.4589	26.7361	22.2863	19.0233	47.5146	23.9708	31.503	34.8223	36.3922	35.7023	24.6395	26.0809	28.2205	22.1319	14.3467	19.9424	19.0574	27.1053	29.6073	14.9013	8.70877	37.0331	22.6479	29.1751	-0.677192	0.22312	-3.0351	0.00240456	0.0133132	Fuom
ENSRNOG00000036571.4	22.8385	23.2101	32.5051	19.2295	16.0417	9.80599	16.6454	19.3578	11.9854	11.3761	9.82166	21.8353	17.8877	15.3997	2.08647	11.7586	16.0959	12.5534	1.17308	11.4345	11.0429	16.7775	4.65666	16.4499	14.8132	11.1868	14.5373	-0.676298	0.311292	-2.17255	0.0298142	0.102721	Ces2c
ENSRNOG00000002657.7	31.2973	16.4405	19.7001	42.6392	35.9028	5.34872	23.7791	31.6764	10.2732	30.6279	16.9647	19.7558	23.7005	24.6395	5.21617	12.9344	11.0659	9.86337	7.03848	24.7747	13.0507	25.6597	15.8326	3.87057	25.9231	14.9891	19.3448	-0.675572	0.317557	-2.1274	0.0333865	0.111824	Pla2g4a
ENSRNOG00000000082.7	49.9064	23.2101	106.38	65.213	35.9028	64.1847	91.5496	80.0709	62.4953	74.382	87.5021	92.5402	69.4448	22.5862	31.297	71.7272	31.1858	36.7635	68.0386	41.9263	27.1053	60.2015	53.0859	43.5439	33.3297	43.3993	56.422	-0.675237	0.21416	-3.15296	0.00161624	0.00959011	Hltf
ENSRNOG00000050697.1	155.64	255.311	239.356	209.852	264.305	248.716	190.233	220.855	257.686	203.019	186.612	168.444	216.669	134.49	75.1129	109.355	107.641	104.014	245.174	158.177	138.538	110.534	124.798	161.596	164.797	136.186	176.427	-0.674795	0.137461	-4.90901	9.15e-07	1.2e-05	Ctsz
ENSRNOG00000052840.1	21.1468	6.76962	0.985003	19.2295	6.875	0	4.75582	21.9975	20.5464	9.62591	9.82166	27.0342	12.3989	4.10658	9.38911	0	11.0659	21.5201	11.7308	20.9632	6.02341	0	7.45065	0	0	7.68748	10.0432	-0.674248	0.574747	-1.17312	0.240747	0.451641	Tanc2
ENSRNOG00000006766.6	138.723	274.653	203.896	313.524	218.472	191.663	310.317	244.612	246.557	287.902	242.863	217.313	240.875	200.196	132.491	165.796	132.791	164.091	199.424	135.308	160.624	155.932	107.103	128.696	127.764	150.851	195.863	-0.673848	0.122036	-5.5217	3.36e-08	5.48e-07	Laptm4b
ENSRNOG00000017382.4	164.099	166.339	143.81	178.918	226.875	167.593	216.39	196.218	212.313	175.892	224.112	145.569	184.844	100.611	89.7181	130.52	97.5815	152.434	73.904	122.92	106.414	134.22	103.378	122.89	162.945	116.461	150.653	-0.672214	0.118166	-5.68871	1.28e-08	2.2e-07	Snx33
ENSRNOG00000011947.4	21.1468	19.3418	8.86503	19.2295	3.05555	24.9607	1.18896	14.0784	6.8488	23.6272	8.92878	1.03978	12.6926	2.05329	2.08647	4.70342	16.0959	8.9667	3.51924	2.85861	13.0507	2.96073	10.2446	18.3852	11.1099	8.0029	10.3478	-0.672163	0.452405	-1.48576	0.137344	0.311431	Tifab
ENSRNOG00000054058.1	1510.73	1467.07	1719.82	1164.64	1286.39	1314.89	1325.69	1554.78	1284.15	1450.01	1605.4	1726.03	1450.8	948.619	889.879	1038.28	799.766	763.066	1058.12	878.548	981.815	831.965	933.194	949.256	853.612	910.51	1180.65	-0.67199	0.0718845	-9.3482	8.92e-21	4.13e-19	Osbpl1a
ENSRNOG00000007725.2	1.69174	27.0785	5.91002	10.0328	0.763888	8.02309	4.75582	9.6789	7.7049	21.002	2.67863	16.6364	9.66306	0	5.21617	8.23099	5.02997	0.89667	2.34616	8.57584	11.0429	13.8167	5.58799	0	12.9616	6.14208	7.90257	-0.67086	0.522325	-1.28437	0.199012	0.399728	NA
ENSRNOG00000011622.5	208.085	280.456	232.461	212.36	173.403	213.949	180.721	192.698	214.025	246.773	234.827	206.916	216.389	124.224	188.825	115.234	153.917	109.394	80.9425	157.224	164.64	130.272	135.974	81.2819	196.275	136.517	176.453	-0.669859	0.124999	-5.35893	8.37e-08	1.29e-06	Echdc1
ENSRNOG00000000800.7	1348.32	967.089	1155.41	1534.18	1155	1003.78	1153.29	996.047	938.286	1314.37	1220.56	1178.07	1163.7	874.701	647.848	781.944	774.616	624.082	653.405	727.994	601.337	753.012	819.571	838.945	679.557	731.418	947.559	-0.669613	0.0827028	-8.09662	5.65e-16	1.98e-14	Man1a1
ENSRNOG00000013794.4	4369.77	4328.69	4180.35	3812.45	4054.72	4122.97	4727.29	4659.95	4592.12	4310.66	4184.92	3988.58	4277.71	2694.94	3035.81	2565.72	2632.69	2938.39	2357.89	2702.34	2904.29	2578.8	2384.21	2817.77	2664.53	2689.78	3483.74	-0.669047	0.0515155	-12.9873	1.44e-38	1.35e-36	Rbp1
ENSRNOG00000003464.6	11.8422	30.9468	21.6701	13.377	25.9722	45.4642	9.51165	10.5588	18.8342	25.3774	13.3932	6.23866	19.4322	20.5329	3.1297	10.5827	7.04196	16.1401	0	30.4919	6.02341	18.7513	10.2446	18.3852	3.70331	12.0856	15.7589	-0.668995	0.379316	-1.76369	0.0777844	0.207806	Hid1
ENSRNOG00000007350.5	113.347	73.4988	64.0252	101.164	116.875	50.8129	82.0379	93.2694	106.156	79.6325	103.574	82.1424	88.8779	46.199	98.064	65.8479	53.3177	43.9368	70.3848	21.916	72.2809	69.0837	50.2919	52.2526	25.9231	55.7915	72.3347	-0.668673	0.181662	-3.68085	0.000232455	0.00178724	Rac2
ENSRNOG00000004101.5	7002.97	6937.9	8079.98	6870.77	7088.12	7367.87	7847.11	6359.92	6676.72	7414.57	7714.47	8635.35	7332.98	4303.69	4205.28	5070.29	4570.23	4457.35	6308.82	4188.82	4159.16	3744.34	4824.3	4826.6	4703.2	4613.51	5973.24	-0.668638	0.0692866	-9.65032	4.9e-22	2.45e-20	NA
ENSRNOG00000018526.7	9.30459	1.93418	21.6701	10.8688	0.763888	10.6974	4.75582	18.4779	4.2805	16.6266	1.78576	1.03978	8.51711	7.18651	0	18.8137	1.00599	8.07003	3.51924	2.85861	11.0429	0	3.72532	7.74113	0	5.33029	6.9237	-0.668221	0.580839	-1.15044	0.249962	0.461999	Dlg4
ENSRNOG00000006800.7	8.45872	14.5063	13.79	2.50819	6.11111	0	21.4012	6.1593	5.9927	1.75016	5.35727	15.5967	8.46931	1.02664	6.25941	5.87928	7.04196	11.6567	3.51924	0	11.0429	3.94764	0.931331	4.83821	7.40661	5.29583	6.88257	-0.66791	0.506615	-1.31838	0.187377	0.384594	Pgap4
ENSRNOG00000008933.6	595.494	725.317	582.137	543.441	617.222	554.484	569.51	698.641	721.692	599.431	762.518	680.014	637.492	357.272	423.553	432.715	364.17	399.915	324.943	426.886	389.514	511.219	333.417	397.701	461.062	401.864	519.678	-0.667359	0.0801187	-8.32963	8.11e-17	2.96e-15	Plbd1
ENSRNOG00000045583.2	41.4477	49.3215	19.7001	63.5408	44.3055	28.5265	51.1251	28.1568	23.1147	40.2538	33.9294	45.7502	39.0977	15.3997	20.8647	15.2861	22.1319	36.7635	37.5386	21.916	28.1092	20.7251	33.5279	21.2881	20.3682	24.4932	31.7955	-0.66723	0.212949	-3.13329	0.00172856	0.0101549	NA
ENSRNOG00000010825.6	102.351	72.5317	88.6503	76.0818	90.1388	56.1616	86.7938	81.8307	65.0636	122.512	94.6451	77.9833	84.5619	45.1723	39.6429	63.4962	56.3357	71.7336	31.6732	45.7378	54.2107	37.5026	61.4679	60.9614	74.0661	53.5	69.031	-0.666828	0.150462	-4.43187	9.34e-06	9.94e-05	Snapc3
ENSRNOG00000008829.4	16.0716	21.276	24.6251	14.2131	15.2778	11.5889	38.0466	14.0784	18.8342	14.0013	25.0006	23.9149	19.744	8.21315	6.25941	16.462	14.0839	7.17336	4.69232	7.62297	22.0858	14.8036	12.1073	14.5146	22.2198	12.5199	16.1319	-0.666436	0.277949	-2.3977	0.0164986	0.0647743	Sorbs3
ENSRNOG00000033776.3	24.5303	29.9798	16.7451	19.2295	37.4305	16.9376	30.9128	30.7965	34.244	21.002	31.2507	19.7558	26.0679	13.3464	16.6917	12.9344	20.1199	9.86337	3.51924	34.3034	14.0546	18.7513	13.0386	23.2234	16.6649	16.3759	21.2219	-0.66574	0.250244	-2.66037	0.00780553	0.0353273	LOC100359668
ENSRNOG00000014268.7	150.565	119.919	122.14	153.836	119.167	105.192	208.067	111.747	124.991	178.517	118.753	46.79	129.974	111.904	46.9455	69.3755	120.719	125.534	92.6733	109.58	64.2497	37.5026	90.3391	59.0261	51.8463	81.6413	105.807	-0.665421	0.191516	-3.4745	0.000511805	0.00357849	Abca2
ENSRNOG00000047000.2	49.0606	60.9266	41.3701	29.2622	34.375	21.3949	21.4012	38.7156	17.122	29.7528	50.0012	34.3126	35.6412	22.5862	22.9512	39.9791	25.1499	17.9334	9.38464	17.1517	30.117	24.6727	20.4893	1.93528	40.7364	22.7572	29.1992	-0.664844	0.268792	-2.47345	0.0133815	0.0548514	NA
ENSRNOG00000036837.3	2.53762	5.80253	10.835	13.377	16.8055	6.24018	1.18896	6.1593	17.122	1.75016	16.0718	20.7955	9.89048	13.3464	12.5188	1.17586	11.0659	6.27669	2.34616	3.81149	8.03121	2.96073	4.65666	0	9.25826	6.28735	8.08891	-0.664823	0.471193	-1.41093	0.158264	0.344768	Nfe2
ENSRNOG00000033177.4	5.9211	7.73671	6.89502	5.85245	4.58333	13.3718	8.32269	3.5196	8.561	14.8764	8.0359	6.23866	7.82622	5.13322	4.17294	1.17586	5.02997	6.27669	5.8654	2.85861	3.0117	8.88219	2.79399	9.67642	3.70331	4.88169	6.35396	-0.664614	0.387331	-1.71588	0.0861839	0.223574	LOC100360453
ENSRNOG00000008088.5	7.61285	7.73671	26.5951	13.377	9.93055	21.3949	11.8896	21.1176	28.2513	28.0026	16.0718	17.6762	17.4714	5.13322	9.38911	9.40685	23.1379	9.86337	21.1154	16.1988	10.039	0	16.764	9.67642	0	10.8937	14.1825	-0.664311	0.360968	-1.84036	0.0657154	0.183638	Btbd3
ENSRNOG00000028711.3	263.066	269.818	229.506	245.803	205.486	262.979	211.634	215.576	206.32	217.02	214.291	184.041	227.128	160.156	138.75	101.124	124.743	147.951	111.443	147.695	167.651	164.814	169.502	148.049	133.319	142.933	185.031	-0.664041	0.0957675	-6.93388	4.09e-12	1.08e-10	Dgat1
ENSRNOG00000031814.5	90.5083	95.7418	102.44	84.4424	90.1388	158.679	181.91	61.593	141.257	86.6332	83.9306	132.052	109.11	71.8651	51.1185	75.2548	71.4256	48.4202	64.5194	60.0309	55.2146	64.1491	59.6052	92.8936	116.654	69.2626	89.1865	-0.663612	0.166485	-3.98601	6.72e-05	0.000587215	Sort1
ENSRNOG00000056985.1	38.0642	45.4532	27.5801	33.4425	10.6944	16.9376	57.0699	43.995	19.6903	29.7528	35.7151	15.5967	31.166	27.7194	16.6917	21.1654	25.1499	43.0402	24.6347	6.6701	30.117	9.8691	14.9013	4.83821	9.25826	19.5046	25.3353	-0.663548	0.301352	-2.2019	0.0276724	0.0968554	NA
ENSRNOG00000056082.1	17.7633	18.3747	12.805	9.1967	9.16666	21.3949	15.4564	25.5171	5.9927	9.62591	14.2861	15.5967	14.598	11.2931	9.38911	17.6378	1.00599	3.58668	9.38464	9.52872	8.03121	17.7644	8.38198	2.90292	12.9616	9.32234	11.9602	-0.663179	0.33574	-1.97527	0.0482374	0.148027	NA
ENSRNOG00000002240.5	249.532	261.114	257.086	345.294	266.597	293.288	212.823	232.294	206.32	242.398	246.434	194.438	250.635	157.077	161.701	174.027	133.797	185.611	114.962	143.884	152.593	170.735	167.64	202.237	133.319	158.132	204.383	-0.661761	0.101457	-6.52258	6.91e-11	1.59e-09	Slc49a4
ENSRNOG00000004673.7	22.8385	13.5392	23.6401	21.7377	20.625	20.5034	21.4012	37.8357	33.3879	10.501	22.322	28.074	23.0338	10.2664	25.0376	11.7586	15.0899	17.0367	30.5001	14.2931	19.0741	8.88219	7.45065	0	16.6649	14.6712	18.8525	-0.6611	0.298912	-2.21169	0.0269882	0.0953181	NA
ENSRNOG00000009539.7	21.9927	47.3874	26.5951	26.754	13.75	24.9607	11.8896	31.6764	28.2513	37.6285	17.8576	21.8353	25.8815	21.5595	26.0809	22.3413	6.03597	24.2101	10.5577	10.4816	19.0741	3.94764	15.8326	33.8675	0	16.1657	21.0236	-0.660937	0.310009	-2.13199	0.0330075	0.110773	Khdrbs3
ENSRNOG00000008062.5	9.30459	9.67089	10.835	0.836064	5.34722	12.4804	14.2675	14.9583	11.9854	9.62591	14.2861	23.9149	11.4593	4.10658	7.30264	1.17586	11.0659	12.5534	8.21156	6.6701	7.02731	5.92146	12.1073	3.87057	5.55496	7.13064	9.29499	-0.659021	0.369079	-1.78558	0.0741669	0.201299	Dqx1
ENSRNOG00000001091.6	51.5982	25.1443	64.0252	30.9344	55.7639	59.7274	41.6135	53.6739	27.3952	38.5036	55.3584	34.3126	44.8376	29.7727	45.9023	41.155	39.2338	26.9001	28.1539	9.52872	29.1131	12.8298	33.5279	23.2234	22.2198	28.4634	36.6505	-0.65634	0.219643	-2.98822	0.0028061	0.0152882	Hip1r
ENSRNOG00000015143.6	61.7487	52.2228	51.2202	55.1802	48.8889	42.7898	64.2036	51.9141	47.9416	35.0033	36.608	50.9491	49.8892	15.3997	42.7726	39.9791	26.1559	28.6934	22.2885	29.539	45.1756	43.424	23.2833	21.2881	44.4397	31.8699	40.8795	-0.656029	0.179598	-3.65277	0.00025943	0.00197041	Siah1
ENSRNOG00000019716.5	16.0716	16.4405	17.7301	25.0819	15.2778	24.9607	40.4245	43.995	25.683	20.1269	38.3938	24.9547	25.7617	20.5329	32.3403	5.87928	7.04196	9.86337	31.6732	8.57584	23.0897	16.7775	13.97	8.70877	18.5165	16.4141	21.0879	-0.655097	0.282896	-2.31568	0.0205758	0.0768799	Ntf3
ENSRNOG00000011680.5	27.9138	9.67089	15.7601	19.2295	9.93055	29.418	24.9681	32.5563	23.9708	40.2538	2.67863	8.31822	20.389	4.10658	15.6485	5.87928	8.04795	5.38002	50.4424	9.52872	11.0429	3.94764	12.1073	27.094	1.85165	12.9231	16.6561	-0.654642	0.406381	-1.6109	0.107201	0.261061	Il16
ENSRNOG00000056930.1	5.07523	4.83544	8.86503	3.34425	5.34722	5.34872	9.51165	4.3995	5.1366	0.875082	4.46439	6.23866	5.28682	0	2.08647	12.9344	5.02997	3.58668	1.17308	5.71723	2.0078	0.98691	0.931331	0.967642	5.55496	3.41471	4.35076	-0.654368	0.513191	-1.2751	0.202275	NA	NA
ENSRNOG00000037839.4	0	4.83544	11.82	1.67213	14.5139	8.91454	3.56687	29.0367	23.1147	11.3761	16.0718	2.07955	10.5835	0	18.7782	0	6.03597	7.17336	1.17308	9.52872	5.01951	24.6727	2.79399	4.83821	0	6.66782	8.62565	-0.652602	0.586473	-1.11276	0.265813	0.480332	P2ry10
ENSRNOG00000003853.7	350.191	317.205	304.366	439.769	332.291	437.704	326.963	332.602	340.728	295.778	323.222	344.166	345.416	187.876	210.733	250.457	217.295	290.521	221.712	269.663	199.776	206.264	226.313	153.855	201.83	219.691	282.553	-0.651826	0.0947247	-6.88127	5.93e-12	1.55e-10	Scoc
ENSRNOG00000056717.1	153.103	110.248	108.35	121.229	124.514	98.0599	124.84	227.894	142.969	107.635	142.861	116.455	131.513	110.878	116.842	126.992	114.683	82.4936	78.5963	71.4654	56.2185	46.3848	73.5752	61.9291	64.8078	83.7389	107.626	-0.65143	0.159179	-4.09243	4.27e-05	0.000391945	NA
ENSRNOG00000004903.6	2498.71	2845.18	2591.54	2304.19	3031.87	2827.69	2765.51	2956.46	3115.35	2856.27	2714.35	3054.87	2796.83	1403.42	1481.39	1726.16	1878.19	2258.71	2206.56	1443.6	1634.35	1791.24	1552.53	2152.03	1846.1	1781.19	2289.01	-0.651079	0.0787474	-8.26794	1.36e-16	4.92e-15	Ebp
ENSRNOG00000010104.3	7.61285	12.5722	7.88003	15.0491	22.9167	11.5889	20.2122	21.1176	7.7049	5.25049	36.608	13.5171	15.1692	7.18651	16.6917	5.87928	1.00599	18.8301	10.5577	24.7747	2.0078	0	19.558	2.90292	5.55496	9.57914	12.3742	-0.650704	0.434695	-1.49692	0.134414	0.30664	Pofut1
ENSRNOG00000011228.7	14.3798	13.5392	22.6551	37.6229	29.0278	36.5496	16.6454	49.2744	11.9854	35.0033	18.7504	15.5967	25.0858	6.15986	20.8647	5.87928	13.0779	9.86337	9.38464	31.4448	25.0975	22.6989	13.97	21.2881	11.1099	15.9032	20.4945	-0.65039	0.29637	-2.19452	0.0281979	0.0983723	Layn
ENSRNOG00000013974.7	805.27	723.383	722.007	805.965	780.694	947.616	675.327	744.396	806.446	707.942	779.483	767.355	772.157	523.588	519.531	490.332	505.009	521.862	544.309	504.069	483.88	370.091	478.704	453.824	516.611	492.651	632.404	-0.650137	0.0659038	-9.86493	5.91e-23	3.21e-21	Fahd2a
ENSRNOG00000053607.1	15.2257	12.5722	23.6401	29.2622	13.75	52.5958	26.157	30.7965	26.5391	24.5023	52.6798	19.7558	27.2897	43.119	6.25941	15.2861	8.04795	6.27669	26.9808	6.6701	26.1014	16.7775	23.2833	5.80585	25.9231	17.5443	22.417	-0.649699	0.321695	-2.01961	0.0434241	0.136837	Fam217b
ENSRNOG00000017579.6	11.8422	6.76962	10.835	20.0655	15.2778	16.0462	11.8896	13.1985	12.8415	13.1262	20.5362	6.23866	13.2222	6.15986	2.08647	4.70342	14.0839	13.4501	1.17308	12.3873	6.02341	18.7513	17.6953	0.967642	1.85165	8.27778	10.75	-0.649439	0.380761	-1.70563	0.0880764	0.22743	Mylip
ENSRNOG00000027459.4	17.7633	17.4076	9.85003	11.7049	29.0278	32.9838	28.5349	1.7598	37.6684	35.0033	13.3932	12.4773	20.6312	23.6128	10.4323	27.0447	8.04795	11.6567	5.8654	14.2931	13.0507	9.8691	16.764	12.5793	3.70331	13.0766	16.8539	-0.647619	0.338372	-1.91393	0.0556296	0.163739	Zbtb45
ENSRNOG00000016122.4	596.34	629.575	800.808	515.851	429.305	484.951	561.187	616.81	749.944	750.821	607.157	952.436	641.265	493.816	462.153	717.272	420.506	374.808	453.982	339.222	341.326	482.599	301.751	220.622	305.523	409.465	525.365	-0.646818	0.138148	-4.68206	2.84e-06	3.35e-05	Hmgcr
ENSRNOG00000059869.1	10.1505	17.4076	26.5951	12.541	21.3889	11.5889	19.0233	24.6372	20.5464	14.8764	25.8935	23.9149	19.047	13.3464	16.6917	16.462	14.0839	15.2434	9.38464	6.6701	11.0429	3.94764	12.1073	15.4823	11.1099	12.131	15.589	-0.646763	0.261028	-2.47776	0.0132211	0.0543967	LOC120093427
ENSRNOG00000001136.6	4891.68	5754.18	5654.9	4706.2	5267.01	5650.04	6841.25	5631.36	6142.52	6129.08	5243.87	5841.47	5646.13	3494.7	3761.9	3656.91	3524	3634.2	4709.92	3197.84	3563.85	3353.52	3256.87	4064.09	3097.81	3609.63	4627.88	-0.64513	0.0679154	-9.49902	2.12e-21	1.04e-19	Pebp1
ENSRNOG00000030355.5	49.9064	18.3747	10.835	42.6392	25.2083	43.6812	34.4797	14.9583	19.6903	6.12558	45.5368	28.074	28.2925	33.8792	22.9512	5.87928	25.1499	49.3169	9.38464	1.90574	13.0507	13.8167	15.8326	8.70877	16.6649	18.045	23.1688	-0.643321	0.352442	-1.82532	0.067952	0.188577	Mroh1
ENSRNOG00000022694.6	181.017	130.557	101.455	158.016	180.278	147.981	187.855	134.625	134.408	183.767	181.254	125.813	153.919	96.5045	97.0208	48.2101	82.4915	104.91	139.596	130.543	80.3121	97.7041	105.24	114.182	83.3244	98.3367	126.128	-0.643144	0.133973	-4.80055	1.58e-06	1.97e-05	Plekhg5
ENSRNOG00000009595.5	32.1431	58.9924	39.4001	61.0326	68.75	51.7043	32.1018	41.3553	37.6684	37.6285	18.7504	35.3524	42.9066	17.4529	27.1241	17.6378	40.2398	18.8301	44.577	40.9735	20.078	12.8298	16.764	56.1232	16.6649	27.4413	35.1739	-0.641672	0.243596	-2.63416	0.00843446	0.037644	Zbtb48
ENSRNOG00000042504.3	2.53762	5.80253	2.95501	14.2131	15.2778	3.56582	8.32269	5.2794	12.8415	4.37541	2.67863	23.9149	8.48036	9.23979	9.38911	0	4.02398	0	11.7308	0.952872	16.0624	2.96073	5.58799	0	5.55496	5.45855	6.96946	-0.641581	0.540438	-1.18715	0.235168	0.445039	Zfp964
ENSRNOG00000010253.7	197.934	114.116	201.926	254.163	146.667	240.693	148.619	148.703	203.752	153.139	166.968	223.552	183.353	157.077	109.54	105.827	97.5815	73.5269	127.866	100.052	113.441	178.631	113.622	137.405	94.4343	117.417	150.385	-0.6415	0.138556	-4.6299	3.66e-06	4.22e-05	Cd163
ENSRNOG00000005268.6	5.9211	7.73671	8.86503	13.377	18.3333	8.02309	23.7791	1.7598	8.561	3.50033	8.92878	2.07955	9.23874	2.05329	2.08647	12.9344	14.0839	0	4.69232	0	6.02341	6.90837	11.176	0.967642	11.1099	6.00298	7.62086	-0.641335	0.504936	-1.27013	0.204037	0.406044	Gnat3
ENSRNOG00000050395.2	35.5266	31.9139	15.7601	31.7704	24.4444	20.5034	32.1018	30.7965	29.1074	20.1269	16.9647	16.6364	25.4711	9.23979	8.34587	8.23099	18.1079	15.2434	18.7693	27.6333	21.0819	15.7906	17.6953	11.6117	25.9231	16.4728	20.9719	-0.641079	0.238661	-2.68615	0.00722806	0.0332485	Ms4a6bl1
ENSRNOG00000037851.4	85.4331	66.7291	67.9652	80.2621	90.9027	87.3625	85.6048	109.988	121.566	84.883	87.5021	118.535	90.5611	69.8118	51.1185	44.6825	78.4676	51.1102	29.327	67.6539	53.2068	69.0837	36.3219	55.1556	96.2859	58.5188	74.5399	-0.640991	0.156217	-4.1032	4.07e-05	0.000377494	Spidr
ENSRNOG00000008904.6	26.222	43.519	33.4901	45.1474	29.0278	21.3949	3.56687	19.3578	22.2586	19.2518	25.0006	16.6364	25.4061	11.2931	13.562	14.1103	24.1439	4.48335	7.03848	17.1517	12.0468	38.4895	20.4893	16.4499	16.6649	16.3269	20.8665	-0.640868	0.30058	-2.1321	0.0329986	0.110773	Fli1
ENSRNOG00000022505.6	426.319	359.757	435.371	474.048	408.68	344.993	431.591	424.992	368.123	334.281	380.366	310.893	391.618	264.874	389.126	243.402	329.966	257.344	253.385	196.292	239.932	184.552	239.352	206.108	207.385	250.977	321.297	-0.640683	0.104689	-6.11988	9.36e-10	1.9e-08	Slc17a4
ENSRNOG00000024886.4	452.542	358.79	280.726	448.966	325.416	243.367	374.521	340.521	307.34	295.778	266.078	275.541	330.799	184.796	211.777	159.916	218.301	199.061	141.943	257.275	258.003	271.4	196.511	146.114	307.374	212.706	271.752	-0.640524	0.124109	-5.16097	2.46e-07	3.51e-06	Ext1
ENSRNOG00000019776.6	510.061	519.327	601.837	506.655	421.666	438.595	625.391	475.146	464.006	559.178	618.765	579.156	526.649	359.325	345.311	402.143	284.696	264.518	509.117	298.249	310.205	271.4	411.648	315.451	279.6	337.639	432.144	-0.640467	0.100126	-6.39659	1.59e-10	3.54e-09	Sh3gl3
ENSRNOG00000049693.2	26.222	22.243	19.7001	16.7213	10.6944	5.34872	28.5349	14.0784	17.122	17.5016	13.3932	9.35799	16.7431	16.4263	3.1297	11.7586	5.02997	5.38002	7.03848	22.8689	8.03121	19.7382	13.0386	10.6441	3.70331	10.5656	13.6544	-0.640375	0.325611	-1.96668	0.0492196	0.150018	LOC100360601
ENSRNOG00000015911.7	128.573	187.615	161.541	82.7703	106.18	85.5796	147.431	150.463	108.725	176.767	134.825	161.165	135.969	90.3447	103.28	117.586	64.3836	87.8737	56.3078	63.8424	102.398	114.482	48.4292	93.8612	105.544	87.361	111.665	-0.640098	0.156311	-4.09503	4.22e-05	0.00038849	Lrp5
ENSRNOG00000058695.1	26.222	24.1772	16.7451	14.2131	8.40277	11.5889	7.13373	19.3578	29.9635	17.5016	8.92878	13.5171	16.4793	12.3197	12.5188	10.5827	19.1139	9.86337	2.34616	9.52872	17.0663	11.8429	6.51932	5.80585	9.25826	10.5638	13.5216	-0.63995	0.306961	-2.08479	0.0370885	0.121604	NA
ENSRNOG00000001555.5	16.9174	21.276	57.1302	46.8196	31.3194	18.7205	9.51165	42.2352	33.3879	17.5016	27.6792	13.5171	28.0013	19.5062	23.9944	12.9344	4.02398	8.9667	26.9808	22.8689	15.0585	43.424	18.6266	4.83821	14.8132	18.003	23.0022	-0.639881	0.317354	-2.0163	0.0437685	0.137653	Btg3
ENSRNOG00000049132.2	163.253	135.392	163.511	228.245	119.93	180.074	183.099	140.784	154.954	194.268	195.54	141.41	166.705	99.5844	124.145	97.5961	115.689	112.084	90.3271	79.0883	108.421	117.442	114.554	105.473	122.209	107.218	136.961	-0.638554	0.110648	-5.77105	7.88e-09	1.4e-07	NA
ENSRNOG00000008362.4	25.3762	29.9798	33.4901	53.5081	34.375	16.9376	64.2036	18.4779	41.9489	33.2531	54.4656	47.8297	37.8205	24.6395	22.9512	36.4515	6.03597	23.3134	36.3655	13.3402	10.039	15.7906	27.9399	34.8351	42.588	24.5242	31.1723	-0.638457	0.261916	-2.43764	0.0147834	0.0594721	Zfp775
ENSRNOG00000055391.1	1355.09	1395.51	1304.14	1036.72	1232.15	1388.89	1206.79	1289.93	1377.47	1176.11	1480.39	1236.29	1289.96	837.741	720.875	734.91	882.257	775.62	778.925	904.275	719.797	1035.27	886.627	830.237	836.947	828.623	1059.29	-0.638201	0.0674171	-9.46646	2.9e-21	1.4e-19	Eif4ebp2
ENSRNOG00000016595.5	446.62	408.112	381.196	380.409	465.972	349.45	338.852	343.161	389.526	349.158	416.081	301.535	380.839	275.141	402.688	340.998	172.025	208.924	118.481	151.507	203.792	200.343	264.498	242.878	364.776	245.504	313.172	-0.637656	0.140172	-4.54908	5.39e-06	6.06e-05	Hhex
ENSRNOG00000046383.1	27.0679	38.6836	25.6101	29.2622	28.2639	48.1385	54.692	29.0367	31.6757	21.002	36.608	37.432	33.956	26.6927	14.6053	16.462	28.1678	20.6234	31.6732	20.0103	17.0663	22.6989	35.3906	9.67642	16.6649	21.6443	27.8002	-0.637412	0.214722	-2.96854	0.00299217	0.0160916	NA
ENSRNOG00000052133.1	14.3798	7.73671	7.88003	9.1967	4.58333	3.56582	2.37791	10.5588	10.2732	1.75016	8.0359	11.4375	7.648	10.2664	5.21617	3.52757	6.03597	8.9667	8.21156	2.85861	5.01951	0.98691	4.65666	0.967642	1.85165	4.88045	6.26422	-0.637198	0.428797	-1.48601	0.137276	0.311415	LOC120096437
ENSRNOG00000007779.7	36.3725	21.276	17.7301	21.7377	16.8055	13.3718	42.8024	18.4779	14.5537	21.8771	11.6074	5.19889	20.1509	16.4263	13.562	10.5827	15.0899	17.0367	4.69232	2.85861	5.01951	23.6858	13.0386	13.547	20.3682	12.9923	16.5716	-0.637041	0.315897	-2.01661	0.0437362	0.137589	Kank4
ENSRNOG00000007874.5	129.418	126.689	81.7553	117.885	93.1944	115.889	104.628	76.5513	69.3441	87.5082	110.717	105.017	101.55	78.0249	77.1993	99.9478	66.3956	61.8702	45.7501	39.0677	85.3316	33.5549	45.6352	71.6055	83.3244	65.6423	83.596	-0.636486	0.159618	-3.98756	6.68e-05	0.00058521	Tamm41
ENSRNOG00000006824.6	54.1358	56.0912	52.2052	66.8851	43.5416	62.4018	71.3373	65.9925	81.3295	80.5076	84.8234	48.8695	64.01	44.1457	35.47	32.924	21.1259	49.3169	58.654	39.0677	27.1053	79.9397	28.8713	41.6086	35.1814	41.1175	52.5638	-0.635961	0.182008	-3.49414	0.000475595	0.00336897	Hdac11
ENSRNOG00000013194.6	0.845872	23.2101	6.89502	8.36064	9.93055	22.2863	4.75582	0	10.2732	12.2512	2.67863	11.4375	9.41041	4.10658	2.08647	5.87928	15.0899	19.7267	10.5577	0.952872	0	0	1.86266	11.6117	0	5.98949	7.69995	-0.635821	0.594917	-1.06875	0.28518	0.501806	Rps6ka2
ENSRNOG00000011595.7	5.07523	9.67089	7.88003	7.52457	2.29167	1.78291	7.13373	9.6789	26.5391	22.7521	9.82166	6.23866	9.69912	2.05329	5.21617	4.70342	1.00599	4.48335	8.21156	6.6701	15.0585	10.856	12.1073	1.93528	1.85165	6.17939	7.93926	-0.635814	0.451566	-1.40802	0.159125	0.34597	Senp8
ENSRNOG00000012062.5	2039.4	2012.51	1989.71	2195.5	2228.26	2311.54	2520.59	1865.39	2101.73	2136.95	1988.44	2224.08	2134.51	1417.8	1211.2	1406.32	1461.71	1250.85	1842.91	1193.95	1174.56	1260.28	1340.19	1474.69	1457.25	1374.31	1754.41	-0.635803	0.0682533	-9.31535	1.22e-20	5.58e-19	Npc2
ENSRNOG00000016815.5	261.374	214.694	220.641	277.573	187.917	254.956	235.413	251.651	224.298	298.403	216.077	300.496	245.291	139.624	150.226	150.51	104.623	112.98	183	170.564	144.562	209.225	138.768	171.273	229.605	158.747	202.019	-0.635066	0.112677	-5.63616	1.74e-08	2.93e-07	Tmem135
ENSRNOG00000042320.2	14.3798	14.5063	21.6701	16.7213	12.9861	31.2009	17.8343	40.4754	26.5391	28.0026	25.8935	14.5569	22.0639	17.4529	13.562	17.6378	10.0599	23.3134	12.9039	18.1046	19.0741	6.90837	11.176	5.80585	14.8132	14.2343	18.1491	-0.634894	0.263918	-2.40565	0.0161438	0.0637147	Slc41a1
ENSRNOG00000033133.4	201.318	87.038	84.7103	129.59	85.5555	102.517	97.4944	124.946	127.559	128.637	93.7522	111.256	114.531	64.6786	113.713	72.9031	66.3956	56.4902	68.0386	76.2297	85.3316	78.9528	78.2318	58.0585	66.6595	73.8069	94.169	-0.634795	0.145228	-4.37103	1.24e-05	0.000129003	Nae1
ENSRNOG00000039666.3	16.9174	20.3089	21.6701	32.6065	25.2083	39.224	23.7791	36.0759	5.1366	10.501	14.2861	15.5967	21.7759	16.4263	11.4756	9.40685	20.1199	13.4501	9.38464	4.76436	13.0507	28.6204	13.97	1.93528	27.7748	14.1982	17.9871	-0.634773	0.325423	-1.95061	0.0511034	0.153988	NA
ENSRNOG00000022296.4	27.0679	16.4405	95.5453	47.6556	38.9583	207.709	51.1251	61.593	202.04	5.25049	38.3938	142.449	77.8523	19.5062	0	61.1445	18.1079	17.9334	133.731	40.0206	21.0819	126.324	16.764	15.4823	133.319	50.2846	64.0685	-0.634707	0.593255	-1.06987	0.284677	0.501372	Pnpla5
ENSRNOG00000014548.7	142.106	132.491	111.305	165.541	148.194	114.106	206.878	188.299	132.696	138.263	125.003	105.017	142.492	88.2914	102.237	74.0789	124.743	97.737	96.1925	81.947	81.316	99.6779	118.279	59.0261	74.0661	91.466	116.979	-0.634272	0.130188	-4.87197	1.1e-06	1.42e-05	Nedd9
ENSRNOG00000045775.2	771.435	732.086	822.478	597.786	773.819	845.99	637.28	724.158	715.7	643.186	633.051	701.85	716.568	499.976	401.645	500.915	425.536	494.962	604.136	536.467	411.599	436.214	462.872	371.574	392.55	461.537	589.053	-0.634019	0.0803171	-7.89395	2.93e-15	9.84e-14	Rnpepl1
ENSRNOG00000009932.8	38.0642	37.7165	24.6251	32.6065	22.9167	36.5496	26.157	29.9166	26.5391	37.6285	23.2148	41.5911	31.4605	32.8526	9.38911	15.2861	12.0719	21.5201	26.9808	16.1988	15.0585	26.6466	20.4893	13.547	37.0331	20.5895	26.025	-0.633694	0.217378	-2.91517	0.00355496	0.0185769	Mctp2
ENSRNOG00000053201.1	15.2257	10.638	15.7601	22.5737	32.8472	26.7436	26.157	11.4387	11.9854	9.62591	13.3932	7.27844	16.9722	16.4263	6.25941	5.87928	12.0719	18.8301	14.077	10.4816	13.0507	9.8691	8.38198	13.547	0	10.7395	13.8559	-0.633629	0.312689	-2.02638	0.0427254	0.135279	Gpcpd1
ENSRNOG00000026277.5	58.3652	36.7494	52.2052	30.0983	28.2639	52.5958	74.9042	51.0342	35.9562	70.8817	70.5374	44.7104	50.5251	55.4388	31.297	47.0342	22.1319	21.5201	39.8847	10.4816	43.1678	21.712	31.6653	21.2881	48.143	32.8137	41.6694	-0.633431	0.223817	-2.83013	0.00465291	0.0232873	Zc3h6
ENSRNOG00000002339.6	15.2257	4.83544	2.95501	13.377	6.11111	8.02309	2.37791	21.1176	4.2805	7.00066	33.9294	10.3978	10.8026	7.18651	9.38911	4.70342	15.0899	1.79334	10.5577	5.71723	13.0507	0	9.31331	0	7.40661	7.01732	8.90996	-0.632939	0.47572	-1.33049	0.183358	0.380018	Mark1
ENSRNOG00000026873.3	16.9174	25.1443	34.4751	22.5737	25.2083	18.7205	22.5902	13.1985	38.5245	35.8784	21.4291	24.9547	24.9679	18.4796	18.7782	25.8688	5.02997	27.7968	15.25	16.1988	15.0585	8.88219	14.9013	19.3528	5.55496	15.9293	20.4486	-0.632409	0.254182	-2.48801	0.0128459	0.0531397	RGD1565056
ENSRNOG00000003229.8	285.905	365.56	317.171	321.048	284.166	268.328	238.98	330.843	307.34	356.159	286.614	345.206	308.943	155.023	211.777	163.444	186.109	199.061	157.193	129.591	241.94	286.204	187.198	225.461	253.676	199.723	254.333	-0.632199	0.108385	-5.83291	5.45e-09	9.95e-08	Tspan7
ENSRNOG00000039543.3	38.0642	18.3747	13.79	40.1311	21.3889	23.1778	36.8576	7.9191	24.8269	19.2518	24.1077	32.2331	25.0102	20.5329	10.4323	1.17586	11.0659	12.5534	22.2885	11.4345	21.0819	12.8298	2.79399	20.3205	51.8463	16.5297	20.77	-0.632152	0.332398	-1.90179	0.0571981	0.166534	Rnase11
ENSRNOG00000015654.8	2405.66	2055.06	2502.89	2604.34	2086.18	2244.68	2811.88	2533.23	2365.4	2549.11	2375.06	2618.16	2429.31	1709.36	1606.58	1806.12	1557.28	1562.9	1961.39	1352.12	1477.74	1482.34	1582.33	1300.51	1410.96	1567.47	1998.39	-0.631885	0.0673912	-9.37638	6.83e-21	3.19e-19	Ghr
ENSRNOG00000030724.3	13.534	2.90127	18.7151	8.36064	0	6.24018	13.0785	3.5196	16.2659	14.8764	16.9647	3.11933	9.79796	2.05329	7.30264	8.23099	4.02398	2.69001	0	0	5.01951	3.94764	9.31331	11.6117	24.0715	6.52205	8.16	-0.631052	0.519051	-1.21578	0.224069	0.431427	Adamdec1
ENSRNOG00000020716.7	153.103	165.372	118.2	123.737	108.472	153.33	117.707	64.2327	127.559	159.265	141.968	163.245	133.016	109.851	79.2858	82.3099	96.5755	61.8702	103.231	88.6171	90.3511	98.691	67.9872	77.4113	74.0661	85.8539	109.435	-0.630408	0.133901	-4.70802	2.5e-06	2.98e-05	Axl
ENSRNOG00000003302.5	249.532	292.061	161.541	226.573	274.236	297.746	285.349	256.931	251.693	220.521	212.505	183.001	242.641	143.73	216.993	161.092	133.797	172.161	136.077	140.072	134.523	107.573	174.159	214.816	144.429	156.619	199.63	-0.630169	0.116884	-5.39142	6.99e-08	1.09e-06	Flcn
ENSRNOG00000002122.5	53.2899	41.5848	28.5651	70.2293	53.4722	51.7043	24.9681	24.6372	14.5537	37.6285	36.608	72.7844	42.5021	39.0125	21.9079	12.9344	26.1559	21.5201	45.7501	26.6804	41.1599	30.5942	23.2833	26.1263	12.9616	27.3405	34.9213	-0.630133	0.24146	-2.60968	0.00906264	0.0399095	NA
ENSRNOG00000030334.5	53.2899	88.0051	79.7853	56.0163	52.7083	42.7898	53.503	54.5538	55.6465	35.8784	42.8582	73.8242	57.4049	62.6253	36.5132	32.924	34.2038	40.3502	32.8462	29.539	45.1756	42.4371	13.97	23.2234	53.6979	37.2921	47.3485	-0.629992	0.192486	-3.27293	0.0010644	0.00671948	Adck5
ENSRNOG00000005124.6	27.0679	8.7038	13.79	7.52457	22.9167	24.0693	42.8024	8.799	4.2805	8.75082	11.6074	3.11933	15.286	0	8.34587	8.23099	14.0839	20.6234	18.7693	3.81149	14.0546	0	8.38198	7.74113	14.8132	9.90466	12.5953	-0.629917	0.441977	-1.42523	0.154092	0.337904	Plekhh2
ENSRNOG00000017095.4	21.9927	15.4734	9.85003	5.85245	16.0417	8.91454	13.0785	12.3186	11.1293	6.12558	21.4291	13.5171	12.9769	12.3197	7.30264	4.70342	7.04196	7.17336	7.03848	6.6701	5.01951	13.8167	1.86266	11.6117	18.5165	8.58974	10.7833	-0.627769	0.328911	-1.90862	0.0563105	0.164908	NA
ENSRNOG00000003848.8	94.7377	136.36	75.8453	137.951	149.722	131.935	112.951	86.2302	119.854	147.889	120.539	95.6595	117.473	74.945	95.9776	81.1341	84.5035	117.464	28.1539	60.9838	68.2653	84.8742	80.0945	80.3143	51.8463	75.713	96.5929	-0.627047	0.156295	-4.01194	6.02e-05	0.000534585	Med12
ENSRNOG00000018198.6	145.49	198.253	209.806	125.41	178.75	168.485	137.919	198.857	222.586	139.138	194.647	221.473	178.401	120.117	118.929	122.289	109.653	73.5269	79.7694	153.412	120.468	160.866	94.0645	89.023	148.132	115.854	147.128	-0.626838	0.131729	-4.75853	1.95e-06	2.38e-05	Dapk1
ENSRNOG00000008980.6	175.096	158.603	169.421	211.524	126.805	163.136	120.085	234.053	197.759	170.641	175.004	155.967	171.508	118.064	97.0208	143.454	101.605	118.36	131.385	123.873	71.277	114.482	88.4765	87.0877	146.281	111.781	141.644	-0.626718	0.122773	-5.10468	3.31e-07	4.67e-06	Rbm48
ENSRNOG00000009888.5	7.61285	8.7038	5.91002	11.7049	15.2778	7.13163	8.32269	3.5196	5.1366	4.37541	10.7145	3.11933	7.62743	3.07993	5.21617	8.23099	6.03597	2.69001	2.34616	6.6701	0	2.96073	3.72532	7.74113	12.9616	5.13817	6.3828	-0.625658	0.416128	-1.50352	0.132704	0.303862	Timm8b
ENSRNOG00000021106.7	38.0642	46.4203	19.7001	47.6556	52.7083	63.2932	45.1803	27.2769	35.9562	36.7535	20.5362	17.6762	37.6018	20.5329	32.3403	21.1654	44.2638	23.3134	11.7308	35.2562	22.0858	25.6597	13.97	18.3852	24.0715	24.3979	30.9998	-0.623899	0.234918	-2.65581	0.00791179	0.0357077	Gramd1a
ENSRNOG00000023068.5	1188.45	1010.61	832.328	1152.93	1086.25	1042.11	782.333	905.417	812.439	893.459	1026.81	1442.17	1014.61	688.878	594.644	535.015	705.202	733.476	541.963	588.875	817.176	612.871	746.928	598.97	742.513	658.876	836.742	-0.623209	0.0931771	-6.68844	2.26e-11	5.57e-10	NA
ENSRNOG00000006002.6	2.53762	6.76962	7.88003	6.68851	17.5694	2.67436	27.346	23.7573	8.561	8.75082	15.1789	8.31822	11.336	6.15986	2.08647	9.40685	6.03597	8.9667	2.34616	12.3873	9.03511	7.89528	3.72532	7.74113	12.9616	7.39565	9.36582	-0.622665	0.392877	-1.58489	0.112992	0.271587	Stk35
ENSRNOG00000017962.5	128.573	62.8608	89.6353	70.2293	78.6805	79.3394	118.896	80.9508	107.869	117.261	95.538	67.5855	91.4515	41.0658	92.8479	43.5067	57.3417	80.7003	53.9617	81.947	75.2926	81.9135	51.2232	31.9322	14.8132	58.8788	75.1651	-0.622552	0.189084	-3.29247	0.000993122	0.0063666	Serpinb6a
ENSRNOG00000007327.5	26.222	20.3089	31.5201	64.3769	25.2083	28.5265	27.346	51.0342	19.6903	14.0013	33.0365	33.2729	31.212	11.2931	8.34587	17.6378	22.1319	17.0367	21.1154	21.916	29.1131	34.5418	29.8026	27.094	0	20.0024	25.6072	-0.62225	0.278912	-2.23099	0.0256818	0.0918862	Pars2
ENSRNOG00000057890.1	17.7633	14.5063	7.88003	7.52457	9.16666	11.5889	5.94478	12.3186	17.9781	12.2512	18.7504	11.4375	12.2592	13.3464	11.4756	8.23099	15.0899	9.86337	4.69232	4.76436	6.02341	2.96073	10.2446	5.80585	1.85165	7.86243	10.0608	-0.621947	0.325891	-1.90845	0.0563332	0.164912	Rnu4-5
ENSRNOG00000038132.3	559.121	369.428	268.906	664.671	309.375	277.242	470.826	300.046	302.203	466.419	338.401	366.002	391.053	225.862	199.258	204.599	364.17	295.004	240.481	233.454	194.757	285.217	271.949	273.843	261.083	254.14	322.596	-0.621308	0.135012	-4.60186	4.19e-06	4.78e-05	Vsig4
ENSRNOG00000061075.1	129.418	101.544	89.6353	112.033	86.3194	85.5796	114.14	176.86	119.854	105.885	118.753	90.4606	110.873	106.771	101.194	95.2443	82.4915	77.1136	82.1156	59.078	45.1756	30.5942	88.4765	42.5762	53.6979	72.044	91.4587	-0.620881	0.169842	-3.65564	0.000256546	0.00194981	NA
ENSRNOG00000053929.1	10.1505	19.3418	26.5951	14.2131	5.34722	3.56582	2.37791	7.0392	4.2805	6.12558	8.92878	11.4375	9.95025	14.373	3.1297	8.23099	7.04196	5.38002	0	10.4816	7.02731	1.97382	5.58799	0.967642	14.8132	6.58394	8.26709	-0.618977	0.4462	-1.38722	0.165375	0.354362	NA
ENSRNOG00000008133.4	0.845872	26.1114	15.7601	9.1967	20.625	17.8291	5.94478	9.6789	10.2732	18.3767	22.322	4.15911	13.4269	20.5329	11.4756	5.87928	21.1259	13.4501	0	5.71723	11.0429	0	9.31331	1.93528	3.70331	8.68131	11.0541	-0.618908	0.463945	-1.33401	0.1822	0.378315	Mfng
ENSRNOG00000016935.3	71.8991	87.038	68.9502	63.5408	134.444	57.0531	83.2269	73.0317	65.9197	100.634	44.6439	126.853	81.4363	29.7727	65.7238	54.0894	59.3537	58.2836	49.2694	47.6436	49.1912	71.0575	70.7812	29.0292	51.8463	53.0034	67.2199	-0.618276	0.178936	-3.4553	0.000549684	0.00379585	Mapk1ip1
ENSRNOG00000012563.7	1553.87	1453.53	1321.87	1761.59	1586.6	1484.27	1620.55	1598.78	1304.7	1462.26	1520.57	1444.25	1509.4	1072.84	992.116	1115.89	1091.5	885.91	1021.75	891.888	1037.03	694.784	1146.47	996.671	853.612	983.372	1246.39	-0.617695	0.0718597	-8.59585	8.27e-18	3.21e-16	Arhgap29
ENSRNOG00000021726.5	162.407	205.023	166.466	172.229	187.917	200.577	208.067	162.782	154.098	210.02	250.899	145.569	185.504	104.718	128.318	83.4858	107.641	116.567	186.52	86.7113	131.511	55.2669	167.64	148.049	137.022	121.121	153.313	-0.616999	0.140964	-4.37701	1.2e-05	0.000125634	Tlr3
ENSRNOG00000019484.6	265.604	244.673	368.391	136.278	241.389	413.635	246.114	146.063	310.764	208.27	201.79	295.297	256.522	160.156	209.69	157.565	177.055	130.914	125.52	206.773	170.663	111.521	162.052	203.205	192.572	167.307	211.915	-0.616973	0.147462	-4.18393	2.87e-05	0.000276343	Slc6a9
ENSRNOG00000032048.6	5.9211	6.76962	25.6101	5.85245	7.63888	13.3718	9.51165	32.5563	15.4098	0	9.82166	3.11933	11.2986	8.21315	5.21617	3.52757	2.01199	17.0367	7.03848	12.3873	1.0039	12.8298	8.38198	2.90292	7.40661	7.32972	9.31414	-0.616896	0.460022	-1.34102	0.179915	0.375617	Zfp462
ENSRNOG00000050348.2	74.4367	39.6506	43.3401	25.0819	45.0694	34.7667	49.9361	40.4754	44.5172	31.503	59.8228	54.0684	45.2224	39.0125	14.6053	17.6378	46.2757	0	24.6347	41.9263	58.2263	35.5288	13.0386	31.9322	31.4781	29.5247	37.3735	-0.615667	0.285572	-2.15591	0.0310909	0.105888	Isoc2a
ENSRNOG00000000692.7	625.099	852.005	1078.58	647.949	681.388	780.022	527.896	819.187	953.696	784.074	673.23	689.372	759.375	432.217	550.828	482.101	564.363	677.883	434.04	434.509	472.837	418.45	434.932	518.656	529.573	495.866	627.62	-0.615125	0.0999959	-6.1515	7.68e-10	1.57e-08	Ung
ENSRNOG00000048233.1	28.7596	42.5519	29.5501	13.377	20.625	27.6351	23.7791	14.9583	43.6611	24.5023	19.6433	36.3922	27.1196	44.1457	12.5188	24.693	13.0779	17.9334	12.9039	13.3402	11.0429	15.7906	18.6266	17.4175	9.25826	17.5624	22.341	-0.614966	0.258816	-2.37607	0.0174979	0.0678692	NA
ENSRNOG00000048016.2	68.5156	78.3342	75.8453	96.1473	105.417	77.5565	64.2036	86.2302	55.6465	76.1322	62.5015	75.9037	76.8694	29.7727	78.2426	50.5618	52.3117	62.7669	43.404	35.2562	44.1717	50.3324	55.8799	44.5115	57.4012	50.3844	63.6269	-0.614547	0.148777	-4.13066	3.62e-05	0.000338729	NA
ENSRNOG00000006460.5	49.9064	56.0912	49.2502	56.8523	56.5277	92.7112	36.8576	58.9533	104.444	69.1315	36.608	57.1877	60.3768	46.199	29.2106	28.2205	59.3537	25.1068	53.9617	37.162	41.1599	39.4764	41.9099	17.4175	59.2529	39.8692	50.123	-0.612457	0.197735	-3.09736	0.00195252	0.0112302	Amdhd2
ENSRNOG00000045918.3	7.61285	22.243	13.79	8.36064	19.0972	21.3949	7.13373	45.7548	5.9927	40.2538	25.0006	9.35799	18.8327	12.3197	7.30264	37.6274	2.01199	7.17336	1.17308	12.3873	4.0156	13.8167	15.8326	25.1587	9.25826	12.3398	15.5862	-0.61245	0.40735	-1.5035	0.13271	0.303862	Jarid2
ENSRNOG00000001336.7	155.64	202.122	186.166	231.59	251.319	184.531	219.957	195.338	185.774	262.525	190.183	159.086	202.019	134.49	110.583	79.9582	113.677	115.67	106.75	183.904	127.495	155.932	129.455	204.172	120.357	131.87	166.945	-0.612082	0.125349	-4.88301	1.04e-06	1.35e-05	Orai1
ENSRNOG00000014303.6	397.56	469.038	428.476	502.474	428.541	482.277	469.638	553.457	450.309	478.67	475.011	394.076	460.794	331.606	310.884	302.195	317.894	265.414	263.943	294.437	358.393	295.086	296.163	290.292	290.709	301.418	381.106	-0.611934	0.0701361	-8.72495	2.66e-18	1.06e-16	Lrp11
ENSRNOG00000001288.3	131.11	135.392	106.38	127.918	139.028	159.57	105.817	157.502	193.479	147.889	119.646	116.455	136.682	88.2914	85.5452	72.9031	123.737	79.8036	96.1925	60.0309	90.3511	59.2146	128.524	102.57	87.0277	89.5159	113.099	-0.611762	0.13181	-4.64124	3.46e-06	4.01e-05	Gpr146
ENSRNOG00000030962.4	13.534	9.67089	6.89502	8.36064	13.75	15.1547	13.0785	5.2794	13.6976	19.2518	16.9647	8.31822	11.9963	0	7.30264	5.87928	9.05395	17.0367	4.69232	12.3873	6.02341	0	17.6953	0	14.8132	7.90701	9.95165	-0.611438	0.427662	-1.42972	0.152797	0.335652	Cfap68
ENSRNOG00000000562.6	38.0642	42.5519	31.5201	59.3605	67.2222	40.1154	66.5815	53.6739	50.5099	42.879	46.4297	37.432	48.0284	35.9325	31.297	17.6378	51.3057	15.2434	51.6155	40.9735	23.0897	16.7775	39.1159	35.8027	16.6649	31.288	39.6582	-0.610799	0.207843	-2.93875	0.00329542	0.0174466	Prf1
ENSRNOG00000052742.1	54.1358	86.0709	51.2202	50.1638	28.2639	26.7436	93.9275	102.068	42.805	71.7568	57.1442	43.6706	58.9976	62.6253	74.0696	44.6825	32.1918	24.2101	25.8078	60.9838	34.1326	17.7644	35.3906	22.2558	27.7748	38.4908	48.7442	-0.610442	0.239437	-2.54949	0.010788	0.0461967	NA
ENSRNOG00000057556.1	119.268	171.175	114.26	119.557	109.236	123.021	115.329	158.382	167.796	143.514	167.861	138.29	137.307	79.0516	118.929	97.5961	70.4196	108.497	105.577	33.3505	63.2458	53.2931	102.446	135.47	114.802	90.2232	113.765	-0.610416	0.159394	-3.8296	0.00012835	0.00105376	Pdzrn3
ENSRNOG00000008552.6	14.3798	5.80253	8.86503	25.0819	16.8055	14.2633	19.0233	3.5196	14.5537	7.87574	7.14303	20.7955	13.1758	12.3197	6.25941	5.87928	13.0779	20.6234	16.4231	0	2.0078	3.94764	0.931331	6.77349	16.6649	8.74233	10.959	-0.610026	0.421859	-1.44604	0.148165	0.327845	P2rx3
ENSRNOG00000049235.2	27.9138	8.7038	32.5051	21.7377	16.8055	23.1778	51.1251	15.8382	45.3733	15.7515	17.8576	13.5171	24.1922	22.5862	6.25941	17.6378	24.1439	11.6567	9.38464	16.1988	4.0156	15.7906	27.0086	24.191	9.25826	15.6776	19.9349	-0.609871	0.304635	-2.00197	0.0452877	0.141285	Arl16
ENSRNOG00000059947.1	615.795	749.494	746.633	479.064	640.138	606.189	690.783	922.135	873.222	678.189	755.375	648.821	700.487	493.816	455.893	409.198	486.901	574.766	471.578	466.907	487.896	489.507	309.202	413.183	448.1	458.912	579.699	-0.609679	0.094396	-6.45874	1.06e-10	2.38e-09	Sdc1
ENSRNOG00000002540.4	13.534	18.3747	7.88003	10.8688	9.16666	1.78291	36.8576	7.9191	7.7049	0.875082	19.6433	22.8751	13.1235	8.21315	19.8215	1.17586	0	1.79334	1.17308	12.3873	4.0156	0.98691	1.86266	20.3205	33.3297	8.75663	10.9401	-0.608146	0.546681	-1.11243	0.265952	0.480353	Rhoh
ENSRNOG00000046874.2	48.2147	2.90127	57.1302	19.2295	35.9028	12.4804	35.6687	28.1568	30.8196	19.2518	28.5721	29.1138	28.9535	36.9592	16.6917	28.2205	9.05395	18.8301	12.9039	25.7275	22.0858	10.856	32.5966	1.93528	11.1099	18.9142	23.9338	-0.607827	0.33185	-1.83163	0.0670065	0.186505	Snx9
ENSRNOG00000038259.2	4.22936	1.93418	5.91002	6.68851	6.875	18.7205	4.75582	6.1593	10.2732	2.62525	4.46439	5.19889	6.4862	6.15986	5.21617	7.05514	0	0.89667	1.17308	8.57584	3.0117	1.97382	1.86266	8.70877	7.40661	4.33669	5.41145	-0.607306	0.480042	-1.26511	0.205832	NA	RGD1564425
ENSRNOG00000004009.6	273.217	295.929	257.086	401.311	472.847	600.84	431.591	413.553	394.662	362.284	346.437	326.49	381.354	264.874	272.284	335.119	239.427	338.941	190.039	220.113	253.987	270.413	248.665	190.625	175.907	250.033	315.693	-0.606877	0.124624	-4.86968	1.12e-06	1.43e-05	Xpnpep2
ENSRNOG00000046428.3	27.0679	6.76962	9.85003	14.2131	12.2222	8.02309	21.4012	6.1593	17.122	15.7515	12.5003	11.4375	13.5431	11.2931	1.04323	4.70342	15.0899	0.89667	3.51924	0.952872	24.0936	33.5549	8.38198	1.93528	0	8.78869	11.1659	-0.606525	0.472877	-1.28263	0.199623	0.400455	Lrrc75b
ENSRNOG00000055089.1	264.758	280.456	294.516	341.114	293.333	273.676	248.492	267.49	363.843	249.398	283.042	264.103	285.352	224.835	192.998	181.082	172.025	216.097	113.789	165.8	180.702	244.754	171.365	154.823	237.012	187.94	236.646	-0.606052	0.101906	-5.94718	2.73e-09	5.2e-08	Slc44a1
ENSRNOG00000023226.4	97.2753	111.215	104.41	139.623	106.944	119.455	154.564	155.742	197.759	116.386	110.717	132.052	128.845	99.5844	70.9399	91.7168	98.5874	109.394	78.5963	46.6907	92.3589	75.0051	58.6739	148.049	40.7364	84.1944	106.52	-0.605842	0.160792	-3.76785	0.000164657	0.00131607	S100a10
ENSRNOG00000020726.6	35.5266	25.1443	41.3701	40.9671	38.9583	41.8983	42.8024	59.8332	47.0855	38.5036	45.5368	37.432	41.2549	25.6661	16.6917	37.6274	26.1559	33.1768	19.9424	21.916	25.0975	25.6597	35.3906	41.6086	12.9616	26.8245	34.0397	-0.605164	0.184919	-3.27258	0.0010657	0.00672396	Sipa1
ENSRNOG00000007728.8	245.303	188.582	219.656	211.524	197.083	240.693	268.704	223.495	216.593	215.27	236.613	226.671	224.182	107.798	132.491	115.234	176.049	174.851	177.135	176.281	128.499	149.023	148.082	176.111	96.2859	146.487	185.334	-0.60481	0.101513	-5.95797	2.55e-09	4.93e-08	Gsdmd
ENSRNOG00000002347.7	49.0606	47.3874	70.9202	111.196	54.2361	65.0761	84.4159	60.7131	83.8978	92.7587	66.9659	45.7502	69.3649	42.0924	46.9455	56.4411	21.1259	58.2836	50.4424	47.6436	41.1599	14.8036	71.7125	44.5115	53.6979	45.7383	57.5516	-0.603816	0.195326	-3.09132	0.00199267	0.0114145	Ralgdsl1
ENSRNOG00000053452.1	1108.09	1477.71	1189.88	641.261	637.847	740.798	778.766	809.508	990.508	889.084	850.913	1014.82	927.433	540.015	655.151	746.669	540.219	567.592	651.059	625.084	599.329	888.219	349.249	485.756	677.705	610.504	768.968	-0.603756	0.126203	-4.78399	1.72e-06	2.12e-05	NA
ENSRNOG00000006705.5	623.408	526.096	491.517	587.753	478.958	517.935	526.707	425.872	522.221	427.915	502.69	504.292	511.28	333.659	323.403	337.471	343.044	337.148	308.52	321.118	307.194	383.908	294.301	411.248	337.001	336.501	423.891	-0.60323	0.0734157	-8.21664	2.09e-16	7.5e-15	Mkks
ENSRNOG00000018414.7	241.919	235.97	217.686	352.819	250.555	251.39	344.797	196.218	263.679	273.901	334.829	283.859	270.635	199.169	194.042	201.071	202.205	121.947	266.289	135.308	147.573	161.853	185.335	189.658	131.467	177.993	224.314	-0.603092	0.118832	-5.07515	3.87e-07	5.4e-06	Csf1r
ENSRNOG00000015002.6	67.6698	116.051	59.1002	54.3441	77.9166	33.8752	77.2821	59.8332	59.0709	54.2551	78.5733	51.9889	65.83	41.0658	30.2538	23.5171	26.1559	61.8702	78.5963	23.8218	61.238	64.1491	46.5666	28.0616	33.3297	43.2188	54.5244	-0.602929	0.208387	-2.89332	0.00381191	0.0197364	Abhd15
ENSRNOG00000060262.1	195.396	227.266	249.206	200.655	107.708	176.508	148.619	139.024	162.659	187.268	191.076	186.12	180.959	126.277	111.626	109.355	149.893	152.434	86.8079	125.779	116.453	78.9528	112.691	83.2172	181.462	119.579	150.269	-0.602929	0.135467	-4.45075	8.56e-06	9.23e-05	Prps1
ENSRNOG00000048915.1	9.30459	12.5722	8.86503	2.50819	11.4583	1.78291	14.2675	7.0392	11.9854	9.62591	16.9647	6.23866	9.38438	13.3464	3.1297	4.70342	5.02997	2.69001	7.03848	4.76436	9.03511	3.94764	10.2446	8.70877	0	6.05321	7.71879	-0.601973	0.396002	-1.52013	0.128479	0.296648	Twf2
ENSRNOG00000059620.1	3.38349	8.7038	3.94001	1.67213	1.52778	3.56582	7.13373	7.0392	5.1366	1.75016	3.57151	6.23866	4.47191	1.02664	5.21617	9.40685	2.01199	1.79334	1.17308	2.85861	4.0156	2.96073	0.931331	1.93528	1.85165	2.93177	3.70184	-0.600283	0.511335	-1.17395	0.240414	NA	NA
ENSRNOG00000025832.5	326.507	258.213	266.936	177.245	216.944	195.228	242.547	206.777	136.976	252.899	287.507	243.308	234.257	175.556	132.491	119.937	125.749	174.851	217.02	139.119	152.593	155.932	165.777	164.499	129.616	154.428	194.343	-0.598395	0.120589	-4.96228	6.97e-07	9.32e-06	Zer1
ENSRNOG00000013585.7	57.5193	54.157	49.2502	86.9506	43.5416	45.4642	41.6135	79.191	68.488	57.7554	66.9659	77.9833	60.74	21.5595	31.297	55.2652	25.1499	54.6969	24.6347	41.9263	27.1053	67.1099	58.6739	25.1587	49.9946	40.2143	50.4772	-0.598274	0.196952	-3.03766	0.0023842	0.013233	Nmnat3
ENSRNOG00000019195.3	18.6092	8.7038	15.7601	20.9016	17.5694	20.5034	11.8896	16.7181	13.6976	15.7515	11.6074	12.4773	15.3491	9.23979	10.4323	5.87928	2.01199	15.2434	2.34616	12.3873	18.0702	20.7251	13.0386	9.67642	0	9.92089	12.635	-0.597664	0.322589	-1.85271	0.0639237	0.17972	Polh
ENSRNOG00000020776.5	1435.44	1611.17	1451.89	1020	1171.8	1146.41	1792.95	1339.21	1363.77	1482.39	1126.81	1679.24	1385.09	835.688	733.394	891.299	947.647	883.22	1264.58	725.135	882.429	1041.19	816.778	1001.51	966.563	915.786	1150.44	-0.596894	0.0935253	-6.38217	1.75e-10	3.87e-09	Dhcr7
ENSRNOG00000008846.4	16.0716	8.7038	8.86503	7.52457	7.63888	7.13163	3.56687	5.2794	4.2805	14.0013	5.35727	7.27844	7.97494	8.21315	0	0	4.02398	2.69001	2.34616	5.71723	0	17.7644	4.65666	10.6441	7.40661	5.28852	6.63173	-0.596281	0.476909	-1.2503	0.211189	0.415366	Plag1
ENSRNOG00000009768.6	32.1431	11.6051	16.7451	14.2131	12.2222	21.3949	55.8809	11.4387	15.4098	25.3774	54.4656	32.2331	25.2607	17.4529	32.3403	11.7586	23.1379	17.0367	19.9424	11.4345	7.02731	4.93455	25.1459	17.4175	11.1099	16.5615	20.9111	-0.595904	0.313404	-1.90139	0.0572509	0.166602	NA
ENSRNOG00000010959.4	224.156	298.83	217.686	267.54	191.736	164.919	278.216	234.933	267.959	240.648	236.613	256.825	240.005	174.529	169.004	156.389	196.169	211.614	144.289	162.941	122.476	190.474	115.485	148.049	105.544	158.08	199.043	-0.595561	0.112719	-5.2836	1.27e-07	1.89e-06	Klhl25
ENSRNOG00000052116.1	20.3009	29.0127	30.5351	20.0655	16.8055	55.2701	32.1018	40.4754	17.9781	26.2525	47.3225	29.1138	30.4362	14.373	18.7782	14.1103	22.1319	9.86337	30.5001	39.0677	23.0897	8.88219	20.4893	29.0292	9.25826	19.9644	25.2003	-0.595376	0.259125	-2.29764	0.0215821	0.0798318	Atp11b
ENSRNOG00000012428.5	80.3578	124.754	90.6203	91.1309	128.333	114.106	208.067	75.6714	132.696	117.261	154.468	101.898	118.28	70.8384	59.4644	47.0342	97.5815	93.2537	102.058	87.6642	52.2029	73.0313	84.7511	119.02	46.2913	77.7659	98.0231	-0.595271	0.167678	-3.55008	0.000385109	0.00280569	Maf
ENSRNOG00000003772.7	172.558	212.76	111.305	234.098	256.667	152.439	223.524	195.338	172.076	225.771	121.431	159.086	186.421	124.224	121.015	163.444	115.689	122.844	80.9425	94.3343	125.488	125.338	136.906	170.305	98.1376	123.222	154.822	-0.594965	0.135675	-4.38523	1.16e-05	0.000121203	Csrp2
ENSRNOG00000020194.7	1505.65	1617.94	1596.69	1128.69	1055.69	1009.13	2166.28	1601.42	1597.48	1333.63	1190.21	1694.84	1458.14	1057.44	710.443	1155.87	1316.85	1085.87	1466.35	729.9	792.078	893.153	800.945	761.534	812.876	965.275	1211.71	-0.594688	0.122962	-4.83636	1.32e-06	1.67e-05	Hes6
ENSRNOG00000030726.6	2521.54	2553.11	2520.62	1956.39	2298.54	2377.51	2067.59	2364.29	2723.25	2585.87	2409.88	2765.81	2428.7	1471.18	1551.29	1562.71	1668.94	1726.09	1223.52	1788.54	1628.33	2038.96	1357.88	1816.26	1457.25	1607.58	2018.14	-0.594662	0.0737494	-8.06329	7.43e-16	2.59e-14	Asgr2
ENSRNOG00000055222.1	4.22936	8.7038	1.97001	6.68851	3.81944	11.5889	7.13373	4.3995	2.5683	1.75016	17.8576	4.15911	6.23903	5.13322	7.30264	9.40685	5.02997	2.69001	3.51924	1.90574	4.0156	0.98691	3.72532	3.87057	1.85165	4.11981	5.17942	-0.594568	0.464523	-1.27995	0.200562	NA	LOC500959
ENSRNOG00000058512.1	85.4331	84.1367	54.1752	68.5572	80.2083	65.0761	82.0379	200.617	96.7393	76.1322	103.574	85.2617	90.1624	79.0516	98.064	99.9478	74.4436	54.6969	30.5001	42.8792	38.1482	59.2146	53.0859	25.1587	62.9562	59.8456	75.004	-0.594476	0.20749	-2.86508	0.00416901	0.021224	LOC120102753
ENSRNOG00000058157.1	5.07523	8.7038	2.95501	2.50819	6.11111	1.78291	10.7006	4.3995	0.8561	3.50033	4.46439	7.27844	4.8613	3.07993	6.25941	3.52757	2.01199	6.27669	0	4.76436	4.0156	2.96073	0.931331	1.93528	1.85165	3.13455	3.99792	-0.5942	0.500524	-1.18716	0.235166	NA	Ldlrad3
ENSRNOG00000014243.8	28.7596	42.5519	13.79	29.2622	8.40277	15.1547	33.2908	39.5955	20.5464	41.1289	22.322	30.1535	27.0799	10.2664	31.297	30.5723	21.1259	4.48335	30.5001	20.0103	14.0546	7.89528	10.2446	25.1587	9.25826	17.9056	22.4927	-0.594121	0.298363	-1.99127	0.0464513	0.144077	Pear1
ENSRNOG00000014509.8	68.5156	29.9798	73.8753	37.6229	42.0139	26.7436	60.6367	53.6739	26.5391	39.3787	54.4656	82.1424	49.6323	14.373	49.032	5.87928	20.1199	42.1435	26.9808	60.9838	14.0546	51.3193	43.7726	12.5793	53.6979	32.9113	41.2718	-0.594099	0.278657	-2.13201	0.0330057	0.110773	Sacs
ENSRNOG00000057955.1	149.719	110.248	113.275	100.328	90.9027	98.0599	147.431	189.179	124.135	117.261	131.253	125.813	124.8	112.931	122.058	108.179	100.599	74.4236	66.8655	67.6539	54.2107	66.123	71.7125	76.4437	70.3628	82.6303	103.715	-0.593119	0.142991	-4.14794	3.35e-05	0.000317348	NA
ENSRNOG00000042404.3	8.45872	0.967089	0.985003	10.8688	4.58333	17.8291	8.32269	7.0392	8.561	14.0013	7.14303	5.19889	7.82985	12.3197	7.30264	3.52757	1.00599	15.2434	3.51924	0	2.0078	4.93455	6.51932	4.83821	0	5.10154	6.46569	-0.592781	0.499586	-1.18654	0.235408	0.445187	Ccdc122
ENSRNOG00000030809.2	33.8349	35.7823	20.6851	35.1147	19.0972	32.0923	22.5902	26.397	39.3806	28.0026	20.5362	29.1138	28.5522	8.21315	19.8215	18.8137	16.0959	28.6934	5.8654	20.0103	23.0897	35.5288	15.8326	11.6117	24.0715	18.9706	23.7614	-0.591653	0.236586	-2.50079	0.0123915	0.0516254	NA
ENSRNOG00000011241.7	63.4404	102.511	65.0102	69.3933	39.7222	82.0138	52.3141	69.5121	62.4953	69.1315	62.5015	90.4606	69.0422	41.0658	34.4267	21.1654	60.3597	42.1435	38.7116	76.2297	64.2497	54.28	43.7726	29.9969	40.7364	45.5948	57.3185	-0.591225	0.178369	-3.31462	0.000917677	0.0059501	Tfdp2
ENSRNOG00000049422.3	77.8202	38.6836	35.4601	51.8359	48.8889	74.8821	66.5815	45.7548	35.9562	37.6285	31.2507	37.432	48.5146	43.119	18.7782	32.924	23.1379	27.7968	48.0963	31.4448	32.1248	24.6727	26.0773	49.3497	29.6264	32.2623	40.3884	-0.589319	0.197545	-2.98321	0.00285239	0.0154954	Fcgr2a
ENSRNOG00000003267.5	42.2936	51.2557	59.1002	56.0163	61.1111	65.9676	54.692	52.794	61.6392	57.7554	49.1083	94.6197	58.8628	48.2523	23.9944	38.8033	33.1978	43.0402	35.1924	37.162	61.238	37.5026	49.3606	26.1263	33.3297	38.9333	48.898	-0.588987	0.163118	-3.6108	0.000305249	0.00228146	Pycr2
ENSRNOG00000010436.7	63.4404	58.0253	54.1752	52.672	35.1389	41.0069	43.9914	33.4362	24.8269	44.6292	35.7151	47.8297	44.5739	23.6128	40.6861	28.2205	38.2278	26.0034	17.5962	29.539	14.0546	31.5811	34.4593	45.4792	24.0715	29.461	37.0174	-0.588185	0.194137	-3.02974	0.00244765	0.0135318	Zbtb17
ENSRNOG00000007818.7	21.9927	23.2101	15.7601	13.377	13.75	13.3718	15.4564	9.6789	7.7049	19.2518	16.0718	22.8751	16.0417	7.18651	14.6053	8.23099	26.1559	7.17336	12.9039	2.85861	6.02341	0	17.6953	12.5793	12.9616	10.6978	13.3698	-0.587975	0.337884	-1.74017	0.0818296	0.215355	Slc45a4
ENSRNOG00000014745.5	43.1395	77.3671	50.2352	54.3441	61.1111	62.4018	46.3693	34.3161	91.6027	41.1289	52.6798	86.3015	58.4164	32.8526	31.297	32.924	26.1559	37.6601	82.1156	23.8218	51.199	28.6204	36.3219	31.9322	55.5496	39.2042	48.8103	-0.587548	0.200857	-2.92521	0.00344228	0.0180882	Pdha1l1
ENSRNOG00000056735.1	11.8422	15.4734	7.88003	28.4262	23.6805	16.9376	14.2675	7.9191	13.6976	18.3767	6.25015	31.1933	16.3287	9.23979	3.1297	11.7586	15.0899	9.86337	0	6.6701	14.0546	10.856	17.6953	1.93528	33.3297	11.1352	13.7319	-0.586656	0.377229	-1.55517	0.119905	0.282946	Zc4h2
ENSRNOG00000023851.6	5.9211	0.967089	4.92502	5.85245	6.11111	8.91454	8.32269	7.9191	3.4244	13.1262	0.892878	5.19889	5.96462	1.02664	3.1297	0	2.01199	1.79334	10.5577	11.4345	1.0039	0.98691	2.79399	4.83821	9.25826	4.06959	5.01711	-0.586319	0.522331	-1.1225	0.261648	NA	Igsf3
ENSRNOG00000060568.1	285.905	355.889	364.451	207.344	242.917	254.064	237.791	226.134	222.586	254.649	237.506	221.473	259.226	170.423	143.966	136.399	181.079	153.331	167.75	174.376	204.796	176.657	156.464	214.816	192.572	172.719	215.972	-0.586168	0.104182	-5.6264	1.84e-08	3.1e-07	Ptpn21
ENSRNOG00000056016.1	23.6844	6.76962	12.805	18.3934	25.9722	9.80599	13.0785	14.0784	10.2732	20.1269	8.0359	15.5967	14.885	7.18651	15.6485	18.8137	7.04196	16.1401	10.5577	8.57584	9.03511	3.94764	6.51932	2.90292	14.8132	10.0985	12.4918	-0.58543	0.317424	-1.84431	0.0651373	0.182248	NA
ENSRNOG00000057040.1	21.1468	17.4076	14.7751	14.2131	19.0972	8.91454	26.157	5.2794	17.122	28.0026	12.5003	12.4773	16.4244	4.10658	5.21617	7.05514	15.0899	11.6567	15.25	10.4816	8.03121	9.8691	5.58799	14.5146	27.7748	11.2195	13.822	-0.585414	0.309195	-1.89335	0.0583118	0.168773	Spns2
ENSRNOG00000003954.8	10.1505	15.4734	0	7.52457	9.93055	7.13163	26.157	7.0392	11.1293	12.2512	10.7145	8.31822	10.485	8.21315	13.562	2.35171	11.0659	0.89667	0	5.71723	11.0429	1.97382	7.45065	13.547	7.40661	6.93564	8.71033	-0.585166	0.44118	-1.32636	0.184719	0.381893	Il2rg
ENSRNOG00000055770.1	15.2257	15.4734	16.7451	20.0655	13.75	12.4804	10.7006	19.3578	28.2513	21.8771	13.3932	15.5967	16.9097	5.13322	17.735	10.5827	11.0659	8.9667	7.03848	19.0574	11.0429	16.7775	7.45065	6.77349	14.8132	11.3698	14.1397	-0.584918	0.269771	-2.1682	0.0301436	0.10357	NA
ENSRNOG00000051299.1	27.9138	47.3874	30.5351	24.2458	29.0278	17.8291	8.32269	17.598	7.7049	16.6266	35.7151	27.0342	24.1617	14.373	25.0376	17.6378	14.0839	7.17336	7.03848	25.7275	28.1092	15.7906	23.2833	4.83821	9.25826	16.0293	20.0955	-0.584291	0.302938	-1.92875	0.053762	0.159628	NA
ENSRNOG00000017882.6	26.222	23.2101	65.9952	21.7377	16.8055	7.13163	35.6687	26.397	56.5026	33.2531	48.2154	36.3922	33.1276	22.5862	15.6485	36.4515	7.04196	26.0034	12.9039	20.9632	11.0429	1.97382	26.0773	66.7673	16.6649	22.0104	27.569	-0.583899	0.339892	-1.7179	0.0858156	0.222772	Camk1d
ENSRNOG00000007446.6	71.0532	44.4861	48.2652	53.5081	76.3888	99.8428	112.951	73.9116	78.7612	72.6318	58.0371	74.864	72.0584	51.3322	38.5997	47.0342	51.3057	59.1802	56.3078	43.8321	43.1678	58.2277	22.3519	41.6086	66.6595	48.3006	60.1795	-0.583893	0.167642	-3.48297	0.000495891	0.00348206	Apip
ENSRNOG00000013248.5	66.8239	87.038	59.1002	87.7867	64.9305	50.8129	82.0379	52.794	57.3587	102.385	92.8593	73.8242	73.1459	31.826	50.0752	62.3204	45.2697	42.1435	41.0578	55.2666	63.2458	51.3193	34.4593	39.6733	74.0661	49.2269	61.1864	-0.583453	0.158099	-3.69043	0.000223876	0.00172836	Wwc2
ENSRNOG00000019962.6	33.8349	30.9468	33.4901	34.2786	51.9444	31.2009	78.4711	7.0392	37.6684	14.0013	42.8582	16.6364	34.3642	20.5329	23.9944	7.05514	19.1139	18.8301	19.9424	24.7747	25.0975	14.8036	44.7039	35.8027	18.5165	22.764	28.5641	-0.58281	0.283853	-2.05321	0.0400525	0.128772	Sars2
ENSRNOG00000020744.5	14.3798	3.86836	1.97001	5.85245	11.4583	21.3949	5.94478	12.3186	7.7049	11.3761	6.25015	2.07955	8.71649	13.3464	2.08647	9.40685	8.04795	13.4501	2.34616	0.952872	4.0156	0.98691	7.45065	0.967642	7.40661	5.87201	7.29425	-0.582226	0.466171	-1.24896	0.211681	0.416117	Adar
ENSRNOG00000009471.5	29.6055	22.243	9.85003	50.9999	40.4861	27.6351	32.1018	28.1568	29.9635	35.8784	51.7869	9.35799	30.6721	20.5329	29.2106	7.05514	26.1559	31.3835	18.7693	22.8689	27.1053	17.7644	17.6953	8.70877	18.5165	20.4805	25.5763	-0.582013	0.265612	-2.19122	0.0284359	0.0988496	Epsti1
ENSRNOG00000009920.5	290.134	350.086	334.901	277.573	297.916	258.522	303.184	194.458	190.91	248.523	243.756	306.734	274.725	175.556	156.485	156.389	185.103	173.057	207.635	149.601	173.675	206.264	181.61	229.331	209.237	183.662	229.193	-0.58167	0.103278	-5.6321	1.78e-08	3e-07	LOC680121
ENSRNOG00000048291.2	172.558	183.747	216.701	137.951	145.903	194.337	74.9042	195.338	216.593	121.636	173.218	197.558	169.204	126.277	61.5508	144.63	107.641	151.537	139.596	145.789	121.472	117.442	69.8498	88.0554	81.4727	112.943	141.073	-0.581665	0.156102	-3.72619	0.000194396	0.00152376	Tbcc
ENSRNOG00000052954.1	6.76698	0	14.7751	6.68851	0.763888	4.45727	19.0233	10.5588	15.4098	6.12558	25.8935	16.6364	10.5916	8.21315	7.30264	11.7586	15.0899	1.79334	5.8654	0	0	0	6.51932	2.90292	27.7748	7.26834	8.92996	-0.580941	0.572777	-1.01425	0.310462	0.529064	Cfap210
ENSRNOG00000024566.6	1.69174	5.80253	45.3102	5.01638	4.58333	9.80599	1.18896	6.1593	10.2732	14.8764	26.7863	21.8353	12.7775	11.2931	0	14.1103	1.00599	1.79334	0	3.81149	20.078	21.712	7.45065	1.93528	20.3682	8.62986	10.7037	-0.580761	0.557858	-1.04106	0.29785	0.515722	Sh3d21
ENSRNOG00000061081.1	149.719	124.754	84.7103	107.852	86.3194	114.106	137.919	207.656	143.825	133.013	159.825	124.773	131.206	128.33	126.231	118.761	129.773	72.6303	73.904	84.8056	64.2497	46.3848	71.7125	55.1556	81.4727	87.7843	109.495	-0.580756	0.166785	-3.48206	0.000497565	0.00348947	LOC120102751
ENSRNOG00000006611.7	438.162	432.289	397.941	433.917	320.069	376.194	485.094	297.406	345.864	366.66	381.259	394.076	389.078	292.593	222.209	225.764	226.349	164.091	354.27	201.056	280.088	190.474	317.584	316.419	337.001	260.658	324.868	-0.580689	0.11304	-5.13704	2.79e-07	3.95e-06	Nostrin
ENSRNOG00000014882.3	3.38349	1.93418	30.5351	15.8852	3.81944	5.34872	16.6454	17.598	14.5537	25.3774	18.7504	5.19889	13.2525	8.21315	18.7782	1.17586	26.1559	0	3.51924	15.2459	11.0429	0	11.176	4.83821	5.55496	8.80836	11.0304	-0.580338	0.500601	-1.15928	0.246341	0.457776	Fgf11
ENSRNOG00000014333.6	64.2863	49.3215	83.7253	127.918	97.7777	132.827	84.4159	62.4729	105.3	52.5049	67.8587	93.5799	85.1657	40.0391	62.5941	58.7928	49.2937	68.1469	34.0193	94.3343	45.1756	55.2669	41.9099	50.3174	87.0277	57.2431	71.2044	-0.580299	0.182325	-3.18277	0.00145874	0.00880185	Vcam1
ENSRNOG00000000443.7	19.4551	14.5063	12.805	17.5573	6.11111	15.1547	3.56687	24.6372	14.5537	32.378	12.5003	14.5569	15.6485	5.13322	11.4756	12.9344	7.04196	6.27669	32.8462	8.57584	5.01951	21.712	4.65666	6.77349	3.70331	10.5124	13.0805	-0.578837	0.360042	-1.60769	0.107902	0.262435	NA
ENSRNOG00000012458.7	26729.6	29158.7	23596.7	27950.4	30437.1	24247.5	29660.9	30535.2	28123.7	26816	24797.9	25172	27268.8	18054.6	22835.4	17028.7	20619.9	21336.3	10577.7	18147.4	19146.4	15719.5	19775	20270.2	15618.7	18260.8	22764.8	-0.578435	0.0853073	-6.7806	1.2e-11	3.05e-10	Cyp2e1
ENSRNOG00000010174.8	43.9853	46.4203	50.2352	56.0163	55.7639	51.7043	76.0932	46.6347	39.3806	60.3807	50.0012	62.3866	53.2502	33.8792	35.47	45.8584	18.1079	45.7302	44.577	25.7275	54.2107	10.856	48.4292	30.9645	33.3297	35.595	44.4226	-0.578349	0.190116	-3.04208	0.0023495	0.0130726	Enpp4
ENSRNOG00000004337.3	185.246	214.694	235.416	222.393	194.028	198.794	205.689	205.897	226.867	176.767	202.683	225.632	207.842	142.703	132.491	156.389	124.743	161.401	107.923	155.318	156.609	187.513	113.622	76.4437	157.39	139.379	173.61	-0.577792	0.107683	-5.36565	8.07e-08	1.24e-06	Fam20b
ENSRNOG00000021611.5	10.1505	8.7038	28.5651	5.01638	16.0417	10.6974	17.8343	4.3995	1.7122	9.62591	23.2148	2.07955	11.5034	1.02664	11.4756	19.9896	2.01199	24.2101	0	10.4816	4.0156	2.96073	4.65666	8.70877	1.85165	7.61574	9.55959	-0.577598	0.496558	-1.1632	0.244747	0.455727	Clip2
ENSRNOG00000012804.5	363.725	323.975	275.801	460.671	371.25	368.17	362.632	326.443	361.274	423.54	351.794	295.297	357.048	295.673	214.906	178.73	202.205	217.891	147.808	270.616	254.991	291.138	184.404	302.872	316.633	239.822	298.435	-0.576923	0.111634	-5.16797	2.37e-07	3.4e-06	C1qc
ENSRNOG00000051114.1	20.3009	18.3747	31.5201	21.7377	32.0833	24.0693	20.2122	34.3161	30.8196	16.6266	36.608	16.6364	25.2754	14.373	29.2106	14.1103	10.0599	18.8301	16.4231	15.2459	20.078	24.6727	14.9013	13.547	11.1099	16.8802	21.0778	-0.57654	0.227668	-2.53237	0.0113294	0.0481237	NA
ENSRNOG00000018516.5	126.881	89.9393	68.9502	71.9015	124.514	85.5796	128.407	79.191	84.7539	71.7568	57.1442	107.097	91.3429	42.0924	65.7238	47.0342	51.3057	69.0436	95.0195	66.701	45.1756	44.4109	73.5752	76.4437	57.4012	61.1606	76.2518	-0.57646	0.160413	-3.59359	0.000326156	0.00241686	Impa2
ENSRNOG00000016357.8	6.76698	8.7038	9.85003	13.377	16.0417	2.67436	9.51165	27.2769	6.8488	1.75016	28.5721	6.23866	11.4677	4.10658	12.5188	0	6.03597	9.86337	2.34616	12.3873	15.0585	5.92146	15.8326	1.93528	5.55496	7.63009	9.54888	-0.57602	0.446149	-1.29109	0.196672	0.397012	Golm2
ENSRNOG00000006082.6	856.868	743.691	766.333	912.982	753.958	708.706	733.586	827.106	722.548	550.427	662.516	694.571	744.441	454.803	487.19	578.521	411.452	493.169	523.194	495.493	493.919	553.656	496.4	464.468	549.941	500.184	622.312	-0.575652	0.0742765	-7.75012	9.18e-15	2.98e-13	Rmdn2
ENSRNOG00000057077.1	123.497	111.215	94.5603	107.852	71.8055	90.0368	116.518	197.098	138.688	114.636	108.931	77.9833	112.735	110.878	105.367	117.586	92.5515	65.4569	70.3848	52.4079	45.1756	44.4109	89.4078	55.1556	59.2529	75.6695	94.2023	-0.575064	0.17408	-3.30344	0.000955068	0.00615355	LOC120095481
ENSRNOG00000005713.5	41.4477	21.276	17.7301	30.0983	18.3333	8.91454	40.4245	43.995	23.1147	38.5036	24.1077	22.8751	27.5684	8.21315	27.1241	7.05514	20.1199	1.79334	3.51924	22.8689	17.0663	15.7906	51.2232	16.4499	31.4781	18.5585	23.0634	-0.574951	0.336627	-1.70798	0.0876403	0.226516	Ccdc82
ENSRNOG00000029886.3	4966.96	3392.55	4154.74	6322.31	6434.23	4906.56	4044.83	3538.08	3457.79	15658.7	18404.9	15532.2	7567.82	6969.88	5883.84	5624.12	4726.16	4330.92	5152.17	5333.22	3831.89	2940	5263.88	6339.99	4580.99	5081.42	6324.62	-0.574642	0.286652	-2.00467	0.0449989	0.140696	Hba-a1
ENSRNOG00000010068.4	30.4514	21.276	7.88003	15.0491	22.1528	2.67436	14.2675	16.7181	12.8415	2.62525	16.0718	20.7955	15.2336	14.373	8.34587	14.1103	5.02997	7.17336	30.5001	11.4345	7.02731	1.97382	16.764	3.87057	1.85165	10.2045	12.7191	-0.574568	0.394644	-1.45591	0.145417	0.324314	Plpp7
ENSRNOG00000050165.1	10.1505	11.6051	10.835	9.1967	12.9861	6.24018	8.32269	13.1985	14.5537	16.6266	13.3932	18.716	12.152	7.18651	7.30264	10.5827	6.03597	4.48335	3.51924	7.62297	10.039	14.8036	8.38198	7.74113	11.1099	8.23409	10.1931	-0.573792	0.298459	-1.92251	0.0545411	0.161231	NA
ENSRNOG00000060087.1	839.951	881.018	960.378	577.72	779.93	977.034	649.17	817.427	679.743	903.085	793.769	1026.26	823.79	571.841	562.303	555.004	661.944	620.496	610.002	625.084	483.88	430.293	518.752	466.403	535.128	553.427	688.609	-0.573627	0.0901298	-6.36446	1.96e-10	4.3e-09	Adra1b
ENSRNOG00000011420.7	53.2899	76.4	86.6803	50.9999	39.7222	73.9907	79.66	39.5955	62.4953	108.51	75.0018	62.3866	67.3944	23.6128	68.8535	64.6721	20.1199	46.6268	61.0002	49.5493	28.1092	54.28	54.0172	6.77349	68.5112	45.5105	56.4524	-0.573317	0.23588	-2.43055	0.015076	0.06039	Mtmr7
ENSRNOG00000010134.5	493.143	545.438	616.612	314.36	311.666	267.436	282.971	362.519	345.008	372.785	408.938	676.895	416.481	240.235	238.901	269.271	211.259	331.768	192.385	301.107	331.287	498.389	236.558	218.687	287.006	279.738	348.109	-0.573246	0.150821	-3.80083	0.000144211	0.00117032	Acot2
ENSRNOG00000016912.6	5.07523	19.3418	5.91002	7.52457	9.16666	0.891454	19.0233	9.6789	14.5537	7.00066	13.3932	7.27844	9.90316	9.23979	12.5188	2.35171	5.02997	3.58668	5.8654	7.62297	4.0156	14.8036	2.79399	2.90292	9.25826	6.66581	8.28449	-0.572953	0.400906	-1.42914	0.152963	0.335951	Btf3
ENSRNOG00000057022.1	5.07523	4.83544	1.97001	5.85245	8.40277	7.13163	2.37791	11.4387	0.8561	1.75016	3.57151	3.11933	4.69844	3.07993	1.04323	1.17586	3.01798	8.9667	2.34616	2.85861	1.0039	7.89528	0.931331	1.93528	3.70331	3.16313	3.93078	-0.572691	0.527236	-1.08621	0.277385	NA	NA
ENSRNOG00000033262.3	3867.33	4633.32	3770.59	2701.32	3747.64	2965.87	5016.2	3499.36	3309.68	3660.47	3519.73	3636.1	3693.97	2930.04	2544.45	2331.72	3001.89	3109.65	2475.2	2604.2	2612.15	1757.69	2223.09	2589.41	1610.94	2482.53	3088.25	-0.572646	0.0986877	-5.80261	6.53e-09	1.18e-07	Reep6
ENSRNOG00000011054.6	104.042	110.248	92.5903	164.705	102.361	140.85	109.384	155.742	94.171	119.886	107.145	133.091	119.518	86.2381	65.7238	43.5067	73.4376	108.497	87.981	80.9941	96.3745	87.835	53.0859	128.696	46.2913	79.8884	99.7032	-0.572543	0.152343	-3.75825	0.000171103	0.00135534	Laptm5
ENSRNOG00000007164.7	13.534	26.1114	13.79	25.0819	28.2639	36.5496	39.2355	9.6789	25.683	22.7521	31.2507	21.8353	24.4805	8.21315	22.9512	35.2757	18.1079	5.38002	15.25	14.2931	22.0858	2.96073	24.2146	17.4175	11.1099	16.4383	20.4594	-0.572228	0.294203	-1.94501	0.0517737	0.155363	Cln6
ENSRNOG00000027724.4	82.0496	109.281	106.38	71.9015	84.0277	89.1454	98.6833	122.306	108.725	115.511	124.11	96.6993	100.735	63.6519	75.1129	79.9582	94.5635	69.9403	55.1348	89.5699	66.2575	43.424	77.3005	50.3174	42.588	67.3182	84.0266	-0.572203	0.138104	-4.14328	3.42e-05	0.000323304	Plekhf1
ENSRNOG00000049782.2	98.967	114.116	105.395	110.36	162.708	130.152	142.675	110.867	135.264	84.883	153.575	129.972	123.245	118.064	79.2858	89.3651	116.695	93.2537	79.7694	78.1355	59.2302	36.5157	55.8799	109.344	79.6211	82.9299	103.087	-0.571336	0.15164	-3.76772	0.000164743	0.00131607	Csf2ra
ENSRNOG00000001773.7	3.38349	15.4734	10.835	0	3.81944	0.891454	3.56687	26.397	13.6976	7.87574	16.0718	17.6762	9.97401	14.373	1.04323	2.35171	8.04795	10.76	11.7308	0	16.0624	0	2.79399	12.5793	0	6.64521	8.30961	-0.571308	0.584081	-0.97813	0.32801	0.546324	Senp2
ENSRNOG00000022807.5	52.4441	37.7165	42.3551	59.3605	58.0555	34.7667	95.1165	55.4337	77.049	60.3807	54.4656	42.6309	55.8146	46.199	40.6861	59.9687	37.2218	67.2503	18.7693	25.7275	34.1326	41.4502	32.5966	26.1263	16.6649	37.2328	46.5237	-0.571199	0.204017	-2.79976	0.00511406	0.025159	Pced1b
ENSRNOG00000006403.7	179.325	117.985	162.526	113.705	135.972	120.346	200.934	175.1	148.105	151.389	124.11	124.773	146.189	162.21	64.6805	83.4858	145.869	89.667	75.0771	52.4079	97.3784	134.22	83.8198	102.57	87.0277	98.2011	122.195	-0.570844	0.151607	-3.7653	0.000166348	0.00132607	Nectin1
ENSRNOG00000029418.1	10.9963	5.80253	2.95501	3.34425	3.81944	3.56582	7.13373	5.2794	22.2586	5.25049	2.67863	5.19889	6.5236	5.13322	9.38911	4.70342	6.03597	3.58668	4.69232	1.90574	5.01951	6.90837	0.931331	0.967642	3.70331	4.41472	5.46916	-0.570353	0.460879	-1.23753	0.215889	NA	NA
ENSRNOG00000034300.4	141.261	148.932	112.29	116.213	122.986	132.827	90.3606	135.505	185.774	88.3833	144.646	203.796	135.248	64.6786	71.9832	96.4202	92.5515	97.737	89.1541	100.052	99.3862	124.351	52.1545	85.1525	124.061	91.4734	113.361	-0.570263	0.144728	-3.94024	8.14e-05	0.000697816	NA
ENSRNOG00000045839.1	1.69174	4.83544	1.97001	2.50819	6.11111	0.891454	2.37791	3.5196	1.7122	1.75016	1.78576	3.11933	2.68941	2.05329	2.08647	1.17586	1.00599	0.89667	0	1.90574	1.0039	3.94764	2.79399	2.90292	1.85165	1.80201	2.24571	-0.570087	0.601112	-0.948387	0.342932	NA	NA
ENSRNOG00000018944.5	2202.65	2115.99	2216.26	2045.85	2125.14	2125.23	1951.08	2320.3	2105.15	2031.07	2156.3	2056.68	2120.97	1420.88	1457.4	1383.98	1413.42	1288.51	1340.83	1609.4	1361.29	1422.14	1478.02	1438.88	1540.58	1429.61	1775.29	-0.57001	0.0448815	-12.7003	5.89e-37	5.43e-35	Pank1
ENSRNOG00000016731.8	4.22936	12.5722	4.92502	20.9016	12.2222	24.0693	10.7006	7.9191	6.8488	12.2512	22.322	13.5171	12.7065	4.10658	3.1297	19.9896	16.0959	4.48335	8.21156	2.85861	3.0117	0	6.51932	24.191	11.1099	8.64227	10.6744	-0.569067	0.423905	-1.34244	0.179453	0.374824	Tpm2
ENSRNOG00000002934.7	576.885	550.274	522.052	671.359	634.027	624.909	815.624	717.999	579.58	486.546	581.264	541.724	608.52	374.725	280.63	480.925	461.751	358.668	389.462	335.411	361.404	548.722	469.391	433.503	427.732	410.194	509.357	-0.569058	0.0965721	-5.89257	3.8e-09	7.1e-08	Atp1b1
ENSRNOG00000008816.4	54.9817	20.3089	19.7001	59.3605	9.93055	25.8522	78.4711	28.1568	15.4098	14.0013	17.8576	49.9093	32.8283	17.4529	21.9079	7.05514	26.1559	5.38002	28.1539	19.0574	47.1834	25.6597	25.1459	37.738	1.85165	21.8952	27.3617	-0.568082	0.346359	-1.64015	0.100973	0.250287	Gpnmb
ENSRNOG00000020014.7	22.8385	36.7494	34.4751	18.3934	32.0833	53.4872	49.9361	44.8749	49.6538	33.2531	62.5015	33.2729	39.2933	27.7194	46.9455	28.2205	46.2757	21.5201	39.8847	8.57584	28.1092	15.7906	20.4893	20.3205	12.9616	26.4011	32.8472	-0.567729	0.241881	-2.34715	0.0189178	0.0718902	Myh14
ENSRNOG00000000979.5	14.3798	21.276	46.2952	35.9507	21.3889	34.7667	54.692	33.4362	61.6392	42.004	17.8576	32.2331	34.6599	10.2664	13.562	21.1654	37.2218	29.5901	11.7308	31.4448	13.0507	27.6335	24.2146	31.9322	27.7748	23.2989	28.9794	-0.567581	0.254262	-2.23227	0.0255973	0.0916423	NA
ENSRNOG00000059921.1	14.3798	2.90127	3.94001	7.52457	13.75	3.56582	11.8896	8.799	1.7122	12.2512	9.82166	10.3978	8.41107	4.10658	0	8.23099	17.1019	3.58668	0	9.52872	0	10.856	7.45065	0	7.40661	5.68901	7.05004	-0.56717	0.521829	-1.08689	0.277086	0.492481	NA
ENSRNOG00000056349.1	120.96	88.9722	100.47	108.688	73.3333	78.4479	89.1717	146.943	105.3	91.0086	116.074	92.5402	100.992	95.4779	101.194	99.9478	77.4616	72.6303	56.3078	55.2666	48.1873	38.4895	74.5065	34.8351	64.8078	68.2593	84.6259	-0.567166	0.162451	-3.4913	0.000480672	0.00339852	Rnu2-64
ENSRNOG00000017401.6	69.3615	29.9798	42.3551	61.8687	72.5694	49.03	72.5263	39.5955	63.3514	48.1295	77.6804	69.6651	58.0094	23.6128	59.4644	25.8688	73.4376	37.6601	17.5962	32.3976	43.1678	39.4764	44.7039	30.9645	40.7364	39.0905	48.55	-0.567086	0.199659	-2.84028	0.00450742	0.0226498	Tmco4
ENSRNOG00000016011.6	36.3725	23.2101	58.1152	41.8032	42.0139	37.4411	28.5349	47.5146	51.366	63.881	47.3225	59.2673	44.7369	27.7194	40.6861	25.8688	46.2757	11.6567	36.3655	11.4345	22.0858	18.7513	56.8112	30.9645	35.1814	30.3167	37.5268	-0.567061	0.227664	-2.49078	0.0127463	0.0527558	Plekhg1
ENSRNOG00000020159.5	233.461	317.205	386.121	205.672	271.944	227.321	305.562	396.835	386.101	278.276	246.434	288.018	295.246	199.169	267.068	201.071	169.007	202.647	160.712	203.915	245.956	230.937	196.511	172.24	135.171	198.7	246.973	-0.566741	0.117769	-4.81232	1.49e-06	1.87e-05	Dalrd3
ENSRNOG00000018715.5	4.22936	12.5722	19.7001	33.4425	12.9861	12.4804	3.56687	24.6372	12.8415	4.37541	7.14303	21.8353	14.1508	12.3197	3.1297	4.70342	7.04196	17.0367	1.17308	3.81149	20.078	12.8298	8.38198	14.5146	9.25826	9.52324	11.837	-0.564796	0.394266	-1.43252	0.151994	0.334514	Clec10a
ENSRNOG00000004980.7	46.523	100.577	99.4853	65.213	89.3749	116.78	90.3606	76.5513	136.12	88.3833	55.3584	51.9889	84.7264	55.4388	52.1617	51.7377	55.3297	61.8702	44.577	67.6539	44.1717	90.7957	28.8713	78.379	55.5496	57.2113	70.9689	-0.564708	0.179983	-3.13757	0.00170355	0.0100341	Rangrf
ENSRNOG00000007853.7	24.5303	55.1241	34.4751	30.0983	44.3055	31.2009	72.5263	55.4337	44.5172	33.2531	43.751	61.3468	44.2135	15.3997	26.0809	21.1654	48.2877	40.3502	17.5962	22.8689	33.1287	12.8298	33.5279	36.7704	51.8463	29.9877	37.1006	-0.564346	0.223845	-2.52114	0.0116974	0.0493317	Prdm10
ENSRNOG00000057887.1	141.261	128.623	120.17	158.852	91.6666	104.3	244.925	243.732	172.076	140.013	190.183	142.449	156.521	151.943	142.923	131.696	130.779	94.1504	134.904	101.004	61.238	46.3848	131.318	79.3466	61.1045	105.566	131.043	-0.564344	0.179293	-3.14761	0.00164609	0.00973132	NA
ENSRNOG00000006740.6	5.07523	8.7038	5.91002	6.68851	12.9861	16.9376	11.8896	11.4387	10.2732	2.62525	0.892878	5.19889	8.21831	4.10658	6.25941	0	12.0719	4.48335	7.03848	0	3.0117	0	3.72532	20.3205	5.55496	5.54768	6.883	-0.564083	0.512913	-1.09976	0.271435	0.486199	Castor1
ENSRNOG00000028566.3	28.7596	62.8608	42.3551	34.2786	72.5694	28.5265	43.9914	53.6739	24.8269	84.0079	52.6798	47.8297	48.03	35.9325	28.1673	55.2652	29.1738	17.9334	31.6732	17.1517	59.2302	14.8036	31.6653	38.7057	31.4781	32.5983	40.3142	-0.563619	0.23171	-2.43244	0.0149976	0.0601185	Pld4
ENSRNOG00000000528.6	11.8422	18.3747	3.94001	11.7049	14.5139	6.24018	16.6454	22.8774	11.1293	12.2512	16.0718	13.5171	13.259	5.13322	10.4323	24.693	10.0599	3.58668	4.69232	5.71723	8.03121	19.7382	5.58799	0	11.1099	9.06517	11.1621	-0.563581	0.374349	-1.5055	0.132196	0.303117	Fgd2
ENSRNOG00000059956.1	140.415	142.162	131.005	110.36	117.639	114.998	101.061	161.902	233.715	150.514	56.2513	94.6197	129.554	67.7585	99.1073	109.355	46.2757	68.1469	70.3848	99.0986	117.456	89.8088	55.8799	104.505	129.616	88.116	108.835	-0.563481	0.175612	-3.20867	0.00133351	0.00817095	Bcl6b
ENSRNOG00000008564.5	37.2184	54.157	44.3252	35.9507	60.3472	49.9214	39.2355	51.0342	61.6392	84.883	42.8582	54.0684	51.3032	34.9059	34.4267	38.8033	62.3717	17.9334	28.1539	20.9632	37.1443	37.5026	26.0773	23.2234	61.1045	35.2175	43.2604	-0.562778	0.197812	-2.84501	0.00444102	0.0223761	Tmem222
ENSRNOG00000059438.1	65.1321	48.3544	39.4001	61.0326	38.9583	45.4642	52.3141	87.99	73.6246	49.8797	64.2872	68.6253	57.9219	52.3588	60.5076	63.4962	46.2757	36.7635	24.6347	36.2091	33.1287	19.7382	36.3219	20.3205	42.588	39.3619	48.6419	-0.562573	0.192236	-2.92647	0.00342836	0.0180409	LOC120100311
ENSRNOG00000036318.1	495.681	678.896	824.448	448.966	886.111	1011.8	481.527	717.119	731.109	595.056	590.193	613.468	672.865	518.455	491.363	395.088	531.165	504.825	356.616	693.691	430.674	463.848	355.769	419.956	301.819	455.272	564.068	-0.561937	0.12589	-4.46371	8.06e-06	8.73e-05	NA
ENSRNOG00000001500.6	49.9064	105.413	68.9502	78.59	93.1944	94.4941	39.2355	52.794	97.5954	39.3787	75.8946	73.8242	72.4392	92.3979	13.562	44.6825	60.3597	52.9035	46.9232	83.8527	56.2185	36.5157	46.5666	25.1587	27.7748	48.9096	60.6744	-0.561868	0.223242	-2.51686	0.0118406	0.0497305	Rab4b
ENSRNOG00000032585.5	344.27	390.704	308.306	308.507	302.5	260.305	304.373	252.531	199.471	266.9	255.363	308.814	291.837	176.583	164.831	163.444	173.031	208.027	181.827	164.847	221.862	203.303	202.099	273.843	240.715	197.868	244.852	-0.561812	0.104256	-5.38875	7.1e-08	1.11e-06	NA
ENSRNOG00000013346.6	8.45872	1.93418	8.86503	3.34425	0	9.80599	8.32269	4.3995	8.561	10.501	1.78576	3.11933	5.75812	5.13322	3.1297	1.17586	4.02398	2.69001	11.7308	3.81149	3.0117	1.97382	5.58799	0.967642	3.70331	3.91163	4.83487	-0.561397	0.499913	-1.12299	0.261442	NA	Asb14
ENSRNOG00000001143.8	9.30459	22.243	15.7601	9.1967	23.6805	32.0923	23.7791	25.5171	16.2659	29.7528	28.5721	18.716	21.24	16.4263	18.7782	1.17586	13.0779	18.8301	44.577	6.6701	9.03511	0	20.4893	7.74113	16.6649	14.4555	17.8478	-0.561385	0.362658	-1.54797	0.121629	0.285517	Cit
ENSRNOG00000018092.5	10.9963	19.3418	8.86503	44.3114	29.7916	30.3094	36.8576	53.6739	50.5099	22.7521	35.7151	23.9149	30.5866	3.07993	11.4756	27.0447	29.1738	11.6567	17.5962	9.52872	22.0858	42.4371	19.558	27.094	29.6264	20.8631	25.7248	-0.560806	0.303619	-1.84707	0.064737	0.181444	Cd83
ENSRNOG00000011914.7	66.8239	77.3671	62.0552	70.2293	65.6944	41.8983	67.7705	14.9583	60.7831	61.2558	66.073	75.9037	60.9011	62.6253	30.2538	42.3308	46.2757	46.6268	23.4616	55.2666	32.1248	34.5418	24.2146	33.8675	66.6595	41.5207	51.2109	-0.560525	0.203541	-2.75387	0.00588948	0.0282173	Dtnb
ENSRNOG00000008830.7	1199.45	1233.04	1188.9	1166.31	1544.58	1158.89	1454.09	1512.55	1320.96	1345	1523.25	1505.6	1346.05	846.981	843.977	834.858	1040.2	963.024	1027.62	882.359	890.46	751.038	1031.92	1017.96	814.727	912.093	1129.07	-0.56051	0.0715374	-7.8352	4.68e-15	1.54e-13	Nfe2l1
ENSRNOG00000007345.7	123.497	50.2886	67.9652	79.426	73.3333	83.7967	55.8809	75.6714	74.4807	95.384	76.7875	84.2219	78.3945	35.9325	86.5884	50.5618	56.3357	49.3169	39.8847	47.6436	47.1834	31.5811	61.4679	61.9291	74.0661	53.5409	65.9677	-0.559953	0.162049	-3.45545	0.000549371	0.00379585	Amot
ENSRNOG00000056474.1	18.6092	14.5063	27.5801	10.8688	8.40277	1.78291	23.7791	29.9166	10.2732	13.1262	13.3932	8.31822	15.0464	10.2664	4.17294	11.7586	10.0599	8.07003	3.51924	2.85861	11.0429	12.8298	14.9013	21.2881	11.1099	10.1565	12.6014	-0.559568	0.354656	-1.57777	0.114617	0.273914	NA
ENSRNOG00000022354.6	13.534	12.5722	2.95501	3.34425	11.4583	13.3718	8.32269	8.799	2.5683	24.5023	9.82166	3.11933	9.53073	6.15986	6.25941	8.23099	12.0719	13.4501	7.03848	0.952872	8.03121	7.89528	4.65666	1.93528	0	6.39017	7.96045	-0.559277	0.431947	-1.29478	0.195395	0.395998	Pusl1
ENSRNOG00000017079.5	10.9963	35.7823	1.97001	43.4753	16.8055	46.3556	41.6135	31.6764	12.8415	23.6272	33.0365	14.5569	26.0614	24.6395	8.34587	29.3964	1.00599	43.9368	12.9039	15.2459	17.0663	9.8691	13.97	20.3205	14.8132	17.6261	21.8438	-0.55923	0.36092	-1.54946	0.121272	0.285103	Pgm2l1
ENSRNOG00000008369.7	20.3009	13.5392	11.82	18.3934	6.875	12.4804	24.9681	15.8382	3.4244	21.002	17.8576	8.31822	14.5681	16.4263	4.17294	4.70342	17.1019	7.17336	17.5962	8.57584	12.0468	0.98691	11.176	10.6441	7.40661	9.83419	12.2012	-0.559176	0.343987	-1.62557	0.10404	0.255583	Gimap4
ENSRNOG00000036432.1	471.151	712.745	849.073	482.409	880.763	933.352	463.693	756.714	748.231	609.932	625.908	667.537	683.459	512.295	481.974	405.67	552.291	512.895	348.405	724.182	458.783	491.481	318.515	425.762	331.446	463.642	573.55	-0.558428	0.125732	-4.44142	8.94e-06	9.55e-05	NA
ENSRNOG00000001691.3	244.457	330.744	355.586	178.082	216.944	250.499	246.114	344.921	275.664	272.151	237.506	268.262	268.411	150.917	172.134	111.706	160.959	167.677	106.75	221.066	180.702	291.138	137.837	257.393	229.605	182.324	225.367	-0.558016	0.140158	-3.98134	6.85e-05	0.000596546	Cldn14
ENSRNOG00000013137.4	612.411	642.147	656.997	856.129	815.069	715.838	728.83	599.212	590.709	750.821	732.16	815.185	709.626	556.441	425.64	332.767	610.639	550.555	615.867	529.797	507.974	431.28	395.816	418.989	405.512	481.773	595.699	-0.557436	0.094567	-5.89462	3.76e-09	7.02e-08	Clec4f
ENSRNOG00000021892.7	81.2037	127.656	113.275	62.7048	66.4583	78.4479	96.3054	108.228	91.6027	67.3813	96.4308	76.9435	88.8865	62.6253	90.7614	52.9135	46.2757	52.9035	37.5386	57.1723	40.156	73.0313	60.5365	83.2172	66.6595	60.3159	74.6012	-0.557317	0.154748	-3.60144	0.000316454	0.00235427	Ccdc38
ENSRNOG00000017295.7	49.9064	83.1696	94.5603	56.8523	60.3472	98.9514	36.8576	79.191	81.3295	44.6292	41.9653	85.2617	67.7518	43.119	26.0809	24.693	49.2937	69.0436	63.3463	61.9367	49.1912	50.3324	50.2919	30.9645	31.4781	45.8143	56.783	-0.556795	0.193931	-2.8711	0.00409044	0.0208713	Sh3glb2
ENSRNOG00000038200.5	8.45872	16.4405	7.88003	5.85245	6.11111	5.34872	29.7239	7.9191	7.7049	20.1269	12.5003	12.4773	11.712	5.13322	4.17294	1.17586	2.01199	5.38002	3.51924	22.8689	1.0039	11.8429	7.45065	17.4175	12.9616	7.91156	9.81178	-0.556533	0.424696	-1.31043	0.190052	0.388956	Rttn
ENSRNOG00000025843.6	14.3798	19.3418	10.835	0	6.11111	6.24018	13.0785	1.7598	3.4244	9.62591	8.92878	2.07955	7.98374	9.23979	7.30264	4.70342	0	6.27669	10.5577	0	13.0507	0	5.58799	2.90292	5.55496	5.4314	6.70757	-0.556501	0.543952	-1.02307	0.306274	0.524562	Ccdc102a
ENSRNOG00000001752.6	34.6808	39.6506	44.3252	42.6392	46.5972	90.0368	33.2908	25.5171	54.7904	46.3794	25.8935	48.8695	44.3892	34.9059	44.8591	15.2861	35.2098	31.3835	14.077	18.1046	50.1951	25.6597	18.6266	32.8998	42.588	30.3163	37.3527	-0.55635	0.225658	-2.46546	0.0136839	0.0558064	Nrros
ENSRNOG00000053671.1	4.22936	12.5722	11.82	0.836064	0.763888	3.56582	9.51165	20.2377	2.5683	6.12558	1.78576	0	6.16803	3.07993	10.4323	5.87928	8.04795	4.48335	7.03848	0.952872	3.0117	1.97382	0.931331	3.87057	0	4.1418	5.15491	-0.556074	0.571637	-0.972776	0.330665	NA	NA
ENSRNOG00000001158.4	32.1431	37.7165	25.6101	42.6392	43.5416	20.5034	55.8809	36.0759	14.5537	30.6279	30.3579	33.2729	33.5769	18.4796	21.9079	25.8688	26.1559	17.9334	23.4616	16.1988	16.0624	26.6466	14.9013	8.70877	64.8078	23.4277	28.5023	-0.555994	0.247533	-2.24614	0.0246951	0.0892928	Abcg1
ENSRNOG00000062247.1	197.088	229.2	223.596	173.065	209.305	165.81	175.965	135.505	123.278	167.141	151.789	175.722	177.289	101.638	99.1073	126.992	112.671	105.807	126.693	109.58	95.3706	150.01	118.279	155.79	149.984	120.994	149.141	-0.555312	0.115179	-4.82128	1.43e-06	1.79e-05	Hsc70-ps2
ENSRNOG00000010891.7	12.6881	7.73671	26.5951	47.6556	12.2222	19.612	49.9361	19.3578	18.8342	33.2531	17.8576	25.9944	24.3119	15.3997	9.38911	10.5827	11.0659	11.6567	10.5577	25.7275	18.0702	9.8691	38.1846	13.547	24.0715	16.5101	20.411	-0.555176	0.301942	-1.83869	0.0659613	0.184051	Lrrcc1
ENSRNOG00000028782.5	26.222	14.5063	17.7301	8.36064	15.2778	21.3949	29.7239	29.9166	14.5537	16.6266	32.1436	9.35799	19.6512	8.21315	17.735	11.7586	12.0719	8.9667	12.9039	17.1517	16.0624	25.6597	2.79399	15.4823	11.1099	13.3258	16.4885	-0.55516	0.289738	-1.91608	0.0553552	0.163109	Kics2
ENSRNOG00000005849.7	921.155	906.162	853.013	738.244	727.986	936.027	921.441	835.025	811.583	992.343	940.201	832.861	868.003	606.746	517.444	637.314	594.543	637.532	376.559	663.199	540.099	827.03	438.657	682.187	564.754	590.505	729.254	-0.55473	0.0920346	-6.02741	1.67e-09	3.28e-08	Aco1
ENSRNOG00000005413.5	81.2037	73.4988	117.215	108.688	91.6666	53.4872	187.855	98.5488	63.3514	83.1328	104.467	74.864	94.8316	56.4654	23.9944	64.6721	35.2098	43.9368	80.9425	70.5125	70.2731	103.626	67.0558	85.1525	72.2145	64.5046	79.6681	-0.554501	0.194098	-2.85681	0.00427922	0.021687	Creb3l1
ENSRNOG00000013281.6	25.3762	45.4532	32.5051	37.6229	46.5972	32.0923	41.6135	49.2744	35.1001	34.1282	54.4656	47.8297	40.1715	17.4529	34.4267	17.6378	23.1379	38.5568	28.1539	13.3402	27.1053	7.89528	35.3906	47.4144	38.8847	27.4497	33.8106	-0.554268	0.219769	-2.52205	0.0116674	0.0492237	Mib1
ENSRNOG00000057641.1	6.76698	6.76962	4.92502	9.1967	14.5139	17.8291	1.18896	12.3186	1.7122	9.62591	10.7145	10.3978	8.82994	5.13322	5.21617	2.35171	15.0899	2.69001	4.69232	1.90574	4.0156	5.92146	15.8326	3.87057	5.55496	6.02286	7.4264	-0.553604	0.426542	-1.29789	0.194326	0.394612	NA
ENSRNOG00000042179.3	71.0532	81.2355	72.8902	75.2457	80.2083	71.3163	80.849	102.948	93.3149	70.0066	65.1801	55.1082	76.613	42.0924	44.8591	44.6825	51.3057	48.4202	19.9424	72.4182	78.3043	97.7041	54.9485	32.8998	35.1814	51.8966	64.2548	-0.553132	0.178165	-3.10461	0.00190531	0.0109868	Cfap20
ENSRNOG00000007372.6	17.7633	17.4076	11.82	42.6392	51.9444	44.5727	32.1018	48.3945	30.8196	36.7535	32.1436	15.5967	31.8297	23.6128	16.6917	25.8688	29.1738	14.3467	8.21156	22.8689	21.0819	36.5157	28.8713	27.094	3.70331	21.5034	26.6666	-0.553108	0.270022	-2.04839	0.0405222	0.13008	Casp1
ENSRNOG00000018836.4	184.4	174.076	153.661	209.016	213.889	205.926	272.271	225.254	232.003	249.398	245.542	169.484	211.243	199.169	143.966	130.52	172.025	127.327	145.462	172.47	143.558	97.7041	123.867	176.111	88.8793	143.422	177.332	-0.552913	0.11954	-4.62533	3.74e-06	4.3e-05	C19h1orf198
ENSRNOG00000016280.7	87.9707	80.2684	90.6203	56.0163	64.1666	53.4872	85.6048	49.2744	38.5245	53.38	102.681	76.9435	69.9115	56.4654	41.7294	38.8033	58.3477	47.5235	30.5001	73.3711	42.1638	41.4502	42.8412	43.5439	53.6979	47.5365	58.724	-0.552755	0.169393	-3.26314	0.00110183	0.00692475	Btrc
ENSRNOG00000059655.1	10.9963	12.5722	9.85003	8.36064	8.40277	5.34872	2.37791	7.9191	4.2805	14.0013	5.35727	13.5171	8.58199	13.3464	11.4756	5.87928	0	7.17336	3.51924	5.71723	4.0156	12.8298	2.79399	0.967642	1.85165	5.79748	7.18973	-0.551818	0.428392	-1.28812	0.197705	0.398138	Ruvbl1-ps1
ENSRNOG00000019098.4	153.949	194.385	163.511	161.36	224.583	213.057	284.16	278.048	203.752	198.644	210.719	148.688	202.905	155.023	185.696	145.806	138.827	160.504	118.481	133.402	99.3862	133.233	172.296	117.085	94.4343	137.848	170.376	-0.551811	0.123509	-4.46776	7.9e-06	8.58e-05	Car5a
ENSRNOG00000008543.5	11.8422	19.3418	5.91002	10.0328	9.16666	16.0462	0	12.3186	17.9781	31.503	8.0359	20.7955	13.5809	6.15986	1.04323	9.40685	8.04795	19.7267	1.17308	10.4816	17.0663	17.7644	5.58799	6.77349	7.40661	9.21984	11.4004	-0.551224	0.407487	-1.35274	0.176139	0.369961	Pdlim2
ENSRNOG00000052568.1	98.1212	100.577	77.8153	85.2785	69.5138	84.6881	101.061	149.583	89.0344	94.5089	94.6451	82.1424	93.9141	105.744	94.9343	90.5409	70.4196	57.3869	58.654	59.078	42.1638	45.3978	66.1245	32.8998	44.4397	63.982	78.948	-0.550969	0.165602	-3.32707	0.000877629	0.00573645	LOC120100289
ENSRNOG00000033161.3	47.3688	13.5392	26.5951	50.9999	24.4444	7.13163	14.2675	26.397	17.122	41.1289	43.751	24.9547	28.1417	29.7727	21.9079	16.462	20.1199	43.0402	14.077	17.1517	15.0585	2.96073	18.6266	9.67642	22.2198	19.2561	23.6989	-0.550804	0.308338	-1.78637	0.0740399	0.201108	RGD1565117
ENSRNOG00000030228.5	191.167	223.398	210.791	133.77	185.625	183.64	156.942	128.465	136.12	176.767	160.718	198.597	173.833	78.0249	127.275	119.937	90.5395	113.877	130.212	89.5699	135.527	116.455	158.326	145.146	118.506	118.616	146.225	-0.550548	0.120347	-4.57466	4.77e-06	5.42e-05	Hspa8-ps23
ENSRNOG00000052721.2	140.415	145.063	154.646	174.737	156.597	89.1454	143.864	131.985	102.732	156.64	123.217	157.006	139.671	83.1581	114.756	139.927	100.599	49.3169	86.8079	127.685	121.472	68.0968	76.3692	85.1525	92.5826	95.4936	117.582	-0.550521	0.141772	-3.88314	0.000103116	0.000866171	Kdm6a
ENSRNOG00000006551.7	2.53762	9.67089	5.91002	9.1967	9.93055	22.2863	7.13373	3.5196	15.4098	4.37541	15.1789	6.23866	9.28236	6.15986	1.04323	9.40685	13.0779	4.48335	7.03848	9.52872	5.01951	7.89528	2.79399	5.80585	3.70331	6.3297	7.80603	-0.54965	0.399186	-1.37693	0.168535	0.359695	Dcaf15
ENSRNOG00000060814.1	10.9963	3.86836	2.95501	7.52457	3.81944	6.24018	10.7006	14.9583	4.2805	5.25049	4.46439	10.3978	7.12133	1.02664	4.17294	10.5827	3.01798	2.69001	16.4231	7.62297	5.01951	0.98691	5.58799	0.967642	0	4.84153	5.98143	-0.549646	0.471317	-1.16619	0.243537	0.454246	LOC120094530
ENSRNOG00000014712.7	46.523	52.2228	37.4301	79.426	28.2639	27.6351	70.1484	63.3528	58.2148	58.6305	52.6798	39.5115	51.1699	41.0658	49.032	24.693	21.1259	35.8668	58.654	22.8689	49.1912	30.5942	29.8026	25.1587	31.4781	34.9609	43.0654	-0.549436	0.202602	-2.7119	0.00668984	0.0312854	Zfp39
ENSRNOG00000002682.6	16.0716	5.80253	6.89502	13.377	17.5694	25.8522	13.0785	5.2794	26.5391	20.1269	18.7504	14.5569	15.3249	12.3197	13.562	17.6378	9.05395	8.07003	11.7308	4.76436	6.02341	0	14.9013	14.5146	14.8132	10.6159	12.9704	-0.548854	0.342279	-1.60353	0.108818	0.264205	Zfp692
ENSRNOG00000016343.7	16.9174	4.83544	8.86503	4.18032	13.75	21.3949	0	2.6397	11.9854	22.7521	3.57151	4.15911	9.58758	0	1.04323	10.5827	7.04196	26.9001	3.51924	0	1.0039	8.88219	11.176	7.74113	0	6.49087	8.03923	-0.548639	0.58311	-0.940884	0.346764	0.565105	Dkk3
ENSRNOG00000001265.5	119.268	83.1696	78.8003	99.4916	90.9027	101.626	128.407	59.8332	144.681	93.6338	124.11	118.535	103.538	87.2647	111.626	63.4962	63.3776	62.7669	59.8271	58.1252	57.2224	67.1099	58.6739	88.0554	72.2145	70.8133	87.1757	-0.547633	0.145487	-3.76414	0.00016712	0.00133128	Mad1l1
ENSRNOG00000020124.5	0	24.1772	23.6401	6.68851	7.63888	23.1778	4.75582	5.2794	0	18.3767	16.9647	4.15911	11.2382	16.4263	2.08647	1.17586	4.02398	8.9667	15.25	8.57584	14.0546	1.97382	13.97	4.83821	0	7.61182	9.425	-0.546322	0.53348	-1.02407	0.305801	0.524071	Lrrc51
ENSRNOG00000045636.2	1133.47	1082.17	1786.8	1125.34	909.791	1225.75	967.81	931.814	1273.88	1238.24	1036.63	1458.81	1180.88	787.436	702.097	1235.82	497.967	490.479	1591.87	676.539	636.473	1105.34	559.73	549.62	875.832	809.1	994.988	-0.546028	0.180689	-3.02192	0.00251176	0.0138454	Fasn
ENSRNOG00000022268.6	39.756	29.9798	189.121	99.4916	45.0694	86.471	30.9128	63.3528	123.278	52.5049	34.8223	278.66	89.4517	33.8792	20.8647	142.279	17.1019	11.6567	180.654	17.1517	18.0702	137.18	42.8412	11.6117	103.693	61.4153	75.4335	-0.545364	0.504717	-1.08053	0.279904	0.495533	Pnpla3
ENSRNOG00000018144.7	144.644	139.261	198.971	83.6064	110	160.462	90.3606	147.823	180.637	161.015	125.896	222.512	147.099	84.1848	117.885	95.2443	94.5635	108.497	126.693	110.533	100.39	57.2408	92.2018	114.182	109.248	100.905	124.002	-0.545028	0.144985	-3.7592	0.000170454	0.00135232	Depdc5
ENSRNOG00000054493.1	159.87	156.668	186.166	145.475	148.194	91.8198	114.14	165.421	101.02	82.2577	154.468	144.529	137.502	108.824	116.842	105.827	88.5275	66.3536	124.346	53.3608	103.402	96.7172	78.2318	50.3174	146.281	94.9192	116.211	-0.544757	0.159091	-3.42418	0.000616665	0.00418648	Rpph1
ENSRNOG00000006719.8	17.7633	21.276	11.82	22.5737	22.9167	28.5265	26.157	29.0367	59.0709	28.0026	11.6074	18.716	24.7889	6.15986	40.6861	24.693	25.1499	26.9001	3.51924	10.4816	15.0585	9.8691	20.4893	10.6441	9.25826	16.9091	20.849	-0.544474	0.312263	-1.74364	0.0812216	0.214156	NA
ENSRNOG00000018406.6	120.96	102.511	115.245	153	151.25	127.478	127.218	177.74	123.278	122.512	124.11	107.097	129.367	130.384	69.8967	77.6065	66.3956	114.774	68.0386	109.58	76.2965	87.835	80.0945	67.7349	120.357	89.0828	109.225	-0.544432	0.130766	-4.16342	3.14e-05	0.00030034	Wipf1
ENSRNOG00000043304.3	10.9963	16.4405	5.91002	2.50819	13.75	13.3718	5.94478	12.3186	29.1074	19.2518	4.46439	3.11933	11.4319	1.02664	6.25941	8.23099	4.02398	8.07003	3.51924	7.62297	6.02341	0	10.2446	29.9969	9.25826	7.85637	9.64415	-0.544409	0.45687	-1.19161	0.233416	0.443281	Apcdd1
ENSRNOG00000055305.1	128.573	88.0051	95.5453	91.1309	73.3333	69.5334	90.3606	60.7131	83.0417	88.3833	106.253	83.1822	88.1712	85.2114	33.3835	70.5514	54.3237	53.8002	39.8847	52.4079	75.2926	99.6779	60.5365	45.4792	53.6979	60.3539	74.2625	-0.543995	0.158497	-3.43221	0.00059868	0.00408409	Parvb
ENSRNOG00000057527.1	47.3688	14.5063	32.5051	26.754	42.7778	25.8522	41.6135	28.1568	29.1074	16.6266	23.2148	20.7955	29.1066	8.21315	15.6485	30.5723	14.0839	5.38002	85.6348	14.2931	5.01951	24.6727	21.4206	9.67642	5.55496	20.0142	24.5604	-0.543443	0.34629	-1.56933	0.116571	0.277404	NA
ENSRNOG00000013290.5	10.9963	11.6051	17.7301	19.2295	17.5694	24.0693	34.4797	15.8382	5.1366	14.0013	30.3579	8.31822	17.4443	10.2664	6.25941	10.5827	13.0779	6.27669	15.25	15.2459	14.0546	13.8167	15.8326	9.67642	12.9616	11.9418	14.693	-0.543323	0.291536	-1.86366	0.06237	0.176545	Nrip3
ENSRNOG00000004537.6	235.998	252.41	302.396	258.344	245.208	254.956	194.989	225.254	278.233	312.404	241.97	325.45	260.634	151.943	186.739	130.52	150.899	177.541	114.962	142.931	159.62	278.309	141.562	172.24	351.814	179.923	220.279	-0.542856	0.137401	-3.95089	7.79e-05	0.000670024	Rxrg
ENSRNOG00000004874.6	29.6055	28.0456	21.6701	30.0983	13.75	20.5034	64.2036	21.1176	13.6976	32.378	23.2148	24.9547	26.9366	3.07993	35.47	16.462	14.0839	7.17336	23.4616	5.71723	27.1053	31.5811	11.176	29.0292	16.6649	18.417	22.6768	-0.542638	0.307846	-1.76269	0.0779522	0.207976	Flrt3
ENSRNOG00000011254.7	11.8422	12.5722	6.89502	9.1967	25.9722	8.91454	7.13373	12.3186	14.5537	7.87574	7.14303	5.19889	10.8014	3.07993	14.6053	11.7586	5.02997	6.27669	14.077	5.71723	3.0117	8.88219	0.931331	15.4823	0	7.40434	9.10286	-0.542128	0.394211	-1.37522	0.169062	0.360132	Fam76a
ENSRNOG00000001052.7	30.4514	22.243	16.7451	13.377	6.11111	8.02309	1.18896	7.9191	5.9927	10.501	15.1789	13.5171	12.604	15.3997	1.04323	10.5827	6.03597	2.69001	5.8654	15.2459	2.0078	2.96073	3.72532	3.87057	38.8847	9.026	10.815	-0.541736	0.456401	-1.18698	0.235237	0.445039	Slc25a30
ENSRNOG00000001404.7	761.285	602.496	696.397	533.409	570.625	607.972	430.402	628.249	687.448	611.683	725.017	536.525	615.959	440.43	423.553	309.25	432.578	420.538	448.116	367.808	395.537	358.248	528.065	521.559	433.287	423.247	519.603	-0.541735	0.0909641	-5.95549	2.59e-09	4.98e-08	Agfg2
ENSRNOG00000007059.7	7.61285	6.76962	12.805	26.754	15.2778	0	3.56687	0	0	31.503	12.5003	17.6762	11.2055	7.18651	10.4323	4.70342	10.0599	0	17.5962	4.76436	8.03121	4.93455	15.8326	6.77349	1.85165	7.68053	9.443	-0.541598	0.554092	-0.977451	0.328346	0.546563	Atp1b4
ENSRNOG00000043262.3	5.9211	24.1772	16.7451	12.541	8.40277	0.891454	23.7791	29.9166	28.2513	15.7515	19.6433	18.716	17.0614	11.2931	9.38911	4.70342	8.04795	23.3134	15.25	2.85861	23.0897	2.96073	15.8326	13.547	9.25826	11.6287	14.345	-0.541211	0.372717	-1.45207	0.146482	0.325758	NA
ENSRNOG00000007415.5	76.9744	104.446	102.44	119.557	122.986	153.33	72.5263	74.7915	122.422	163.64	155.361	107.097	114.631	89.318	99.1073	57.617	56.3357	95.047	84.4617	70.5125	67.2614	122.377	82.8885	60.9614	57.4012	78.6074	96.6192	-0.54119	0.156382	-3.46069	0.000538798	0.00373213	Ptgs1
ENSRNOG00000045637.1	367.108	301.732	291.561	362.016	282.639	256.739	345.986	308.845	308.196	335.157	273.221	343.126	314.694	225.862	195.085	215.182	210.253	181.127	181.827	235.359	247.964	258.57	190.923	225.461	227.753	216.28	265.487	-0.541157	0.082909	-6.52712	6.7e-11	1.55e-09	Rnf14
ENSRNOG00000031576.6	27.0679	36.7494	28.5651	49.3278	35.9028	32.9838	28.5349	38.7156	28.2513	20.1269	23.2148	29.1138	31.5462	12.3197	20.8647	31.7481	23.1379	12.5534	11.7308	24.7747	7.02731	29.6073	22.3519	34.8351	31.4781	21.8691	26.7076	-0.54112	0.229229	-2.3606	0.0182452	0.0699481	Zfp455
ENSRNOG00000017052.7	14.3798	33.8481	18.7151	27.5901	23.6805	16.0462	22.5902	32.5563	14.5537	21.002	14.2861	22.8751	21.8436	18.4796	16.6917	22.3413	18.1079	7.17336	16.4231	7.62297	23.0897	13.8167	24.2146	6.77349	3.70331	14.8698	18.3567	-0.540908	0.26701	-2.02579	0.0427858	0.135356	Pianp
ENSRNOG00000004314.7	72.745	83.1696	69.9352	42.6392	60.3472	104.3	68.9594	72.1518	91.6027	76.1322	27.6792	62.3866	69.3374	69.8118	53.2049	34.0998	40.2398	42.1435	50.4424	58.1252	66.2575	36.5157	58.6739	25.1587	35.1814	47.4879	58.4126	-0.540619	0.18623	-2.90296	0.00369649	0.0192242	Ppm1h
ENSRNOG00000042752.3	6.76698	20.3089	4.92502	5.01638	10.6944	8.91454	7.13373	14.9583	3.4244	7.87574	9.82166	9.35799	9.09984	2.05329	4.17294	14.1103	6.03597	3.58668	5.8654	12.3873	7.02731	6.90837	6.51932	3.87057	1.85165	6.19909	7.64946	-0.540427	0.38055	-1.42012	0.155573	0.340139	NA
ENSRNOG00000052354.1	21.1468	24.1772	2.95501	17.5573	18.3333	44.5727	34.4797	30.7965	14.5537	52.5049	18.7504	14.5569	24.532	10.2664	10.4323	14.1103	20.1199	19.7267	24.6347	8.57584	28.1092	25.6597	13.97	8.70877	18.5165	16.9025	20.7173	-0.540167	0.305435	-1.76852	0.0769747	0.206362	Arhgef40
ENSRNOG00000009331.6	47.3688	44.4861	19.7001	14.2131	36.6666	31.2009	39.2355	80.0709	31.6757	36.7535	29.465	37.432	37.3557	30.7993	12.5188	28.2205	27.1618	21.5201	24.6347	47.6436	22.0858	19.7382	22.3519	34.8351	14.8132	25.5269	31.4413	-0.540053	0.237968	-2.26944	0.0232417	0.0850207	Hck
ENSRNOG00000007946.7	125.189	132.491	126.08	101.164	110.764	95.3856	134.352	139.904	107.869	128.637	125.003	92.5402	118.282	66.7318	106.41	98.7719	50.2997	70.8369	103.231	70.5125	71.277	79.9397	90.3391	112.246	51.8463	81.0369	99.6592	-0.539842	0.130074	-4.15027	3.32e-05	0.000315166	Bcl2l1
ENSRNOG00000047800.2	9.30459	15.4734	16.7451	7.52457	24.4444	25.8522	49.9361	14.9583	9.4171	8.75082	21.4291	12.4773	18.0261	7.18651	10.4323	18.8137	6.03597	11.6567	7.03848	23.8218	22.0858	13.8167	16.764	4.83821	3.70331	12.1828	15.1044	-0.539522	0.339386	-1.5897	0.111902	0.269772	NA
ENSRNOG00000014936.3	85.4331	56.0912	54.1752	80.2621	48.125	65.9676	66.5815	40.4754	47.0855	52.5049	57.1442	42.6309	58.0397	57.4921	12.5188	41.155	32.1918	39.4535	51.6155	46.6907	27.1053	27.6335	38.1846	54.1879	53.6979	40.1605	49.1001	-0.539117	0.188295	-2.86315	0.00419448	0.0213248	Ifitm2
ENSRNOG00000030538.5	13814.8	12176.6	11521.6	14328.5	12397.9	12970.7	12981	14189.3	13998.1	12650.2	12017.2	11338.8	12865.4	8810.66	10619.1	9189.32	9099.22	9906.41	6310	8319.52	7818.38	9004.56	8420.17	8253.98	10506.3	8854.8	10860.1	-0.539106	0.069057	-7.80669	5.87e-15	1.93e-13	Slco1b2
ENSRNOG00000032132.4	44.8312	54.157	39.4001	51.8359	56.5277	45.4642	40.4245	70.392	55.6465	44.6292	36.608	37.432	48.1124	36.9592	44.8591	21.1654	35.2098	43.0402	26.9808	29.539	21.0819	43.424	22.3519	33.8675	40.7364	33.2679	40.6901	-0.538785	0.171912	-3.13407	0.001724	0.0101334	Rps27a-ps5
ENSRNOG00000038686.4	48.2147	67.6962	55.1602	91.967	47.3611	49.9214	30.9128	59.8332	55.6465	51.6299	44.6439	59.2673	55.1879	22.5862	54.2482	28.2205	49.2937	21.5201	75.0771	34.3034	39.1521	19.7382	13.97	33.8675	70.3628	38.5283	46.8581	-0.538509	0.223431	-2.41017	0.0159449	0.0631289	Ap1s2
ENSRNOG00000054891.1	81.2037	44.4861	92.5903	64.3769	47.3611	60.6189	52.3141	58.0734	73.6246	56.8804	60.7157	54.0684	62.1928	62.6253	30.2538	28.2205	42.2518	22.4168	25.8078	49.5493	49.1912	65.136	13.0386	35.8027	96.2859	43.3816	52.7872	-0.538109	0.216436	-2.48622	0.0129108	0.0533297	Cnot6
ENSRNOG00000001419.7	8.45872	1.93418	1.97001	0.836064	3.05555	3.56582	8.32269	0	1.7122	2.62525	9.82166	5.19889	3.95842	0	1.04323	2.35171	6.03597	1.79334	4.69232	3.81149	4.0156	3.94764	1.86266	0.967642	1.85165	2.69777	3.3281	-0.53758	0.580653	-0.92582	0.35454	NA	Cldn15
ENSRNOG00000014532.2	1025.2	862.643	726.932	775.031	872.361	605.297	812.057	588.653	487.977	1021.22	1042.88	920.203	811.705	573.894	517.444	444.474	666.974	774.723	514.982	538.372	574.231	424.371	631.443	693.799	346.259	558.414	685.059	-0.537492	0.121305	-4.43091	9.38e-06	9.96e-05	Lbp
ENSRNOG00000012749.6	603.953	670.193	620.552	670.523	725.694	536.655	860.804	606.251	534.206	652.811	491.083	696.651	639.115	537.961	376.608	340.998	584.483	451.922	466.886	389.724	475.849	379.96	512.232	435.439	320.336	439.367	539.241	-0.537451	0.0973977	-5.51811	3.43e-08	5.57e-07	C1qb
ENSRNOG00000036301.1	87.1248	94.7747	87.6653	79.426	123.75	115.889	82.0379	96.789	102.732	85.7581	91.0736	85.2617	94.3568	66.7318	62.5941	56.4411	49.2937	60.0769	59.8271	115.297	88.3433	67.1099	40.9786	62.8967	48.143	64.8111	79.584	-0.537191	0.142908	-3.75899	0.000170602	0.00135232	NA
ENSRNOG00000058388.2	156.486	123.787	102.44	149.655	125.278	54.3787	164.076	80.0709	89.0344	203.019	75.0018	82.1424	117.114	118.064	73.0264	92.8926	93.5575	67.2503	31.6732	76.2297	74.2887	83.8873	52.1545	128.696	75.9178	80.6365	98.8754	-0.536952	0.193911	-2.76907	0.00562173	0.0271115	Zfp36
ENSRNOG00000017020.6	22.8385	22.243	21.6701	10.0328	17.5694	33.8752	20.2122	19.3578	38.5245	17.5016	7.14303	17.6762	20.7204	21.5595	17.735	3.52757	25.1499	8.9667	10.5577	13.3402	8.03121	14.8036	13.0386	10.6441	25.9231	14.4398	17.5801	-0.536894	0.289007	-1.85772	0.063209	0.178361	Inpp5d
ENSRNOG00000013703.4	109.117	103.479	69.9352	96.9834	77.9166	101.626	135.541	142.544	98.4515	78.7574	100.895	109.177	102.035	54.4121	78.2426	65.8479	82.4915	53.8002	75.0771	24.7747	82.3199	61.1884	58.6739	94.8289	118.506	70.8469	86.4411	-0.536616	0.164813	-3.25591	0.00113031	0.00706427	Siah2
ENSRNOG00000022514.6	78.6661	94.7747	104.41	65.213	80.2083	116.78	58.2588	75.6714	110.437	69.1315	85.7163	74.864	84.511	48.2523	41.7294	74.0789	75.4496	87.8737	21.1154	41.9263	62.2419	89.8088	38.1846	76.4437	38.8847	57.9991	71.255	-0.536539	0.182302	-2.94313	0.00324908	0.0172589	Tor2a
ENSRNOG00000009495.6	9.30459	15.4734	21.6701	22.5737	9.16666	4.45727	7.13373	26.397	5.9927	37.6285	16.9647	24.9547	16.8098	8.21315	10.4323	8.23099	14.0839	3.58668	12.9039	13.3402	11.0429	19.7382	12.1073	1.93528	25.9231	11.7948	14.3023	-0.536407	0.356914	-1.5029	0.132864	0.304153	Src
ENSRNOG00000009867.5	3.38349	1.93418	2.95501	7.52457	6.875	15.1547	5.94478	28.1568	29.9635	8.75082	8.92878	10.3978	10.8308	0	10.4323	15.2861	5.02997	20.6234	0	10.4816	8.03121	0	6.51932	5.80585	7.40661	7.46804	9.14941	-0.5363	0.507465	-1.05682	0.290593	0.508063	Tgfb3
ENSRNOG00000008144.7	246.995	202.122	160.556	186.442	257.43	216.623	210.445	287.727	208.888	172.391	176.79	191.319	209.811	128.33	123.102	110.53	117.701	153.331	130.212	195.339	113.441	131.259	140.631	201.269	196.275	145.118	177.465	-0.536089	0.119722	-4.47779	7.54e-06	8.23e-05	Irf1
ENSRNOG00000010947.8	700.382	715.646	637.297	671.359	583.611	562.507	872.694	842.944	685.736	729.819	661.623	619.707	690.277	366.512	433.985	496.211	436.602	431.298	404.713	477.389	520.021	693.798	539.241	475.112	433.287	475.681	582.979	-0.535494	0.0901739	-5.93846	2.88e-09	5.45e-08	Mmp14
ENSRNOG00000009848.6	50.7523	43.519	48.2652	56.0163	44.3055	40.1154	60.6367	67.7523	80.4734	35.8784	40.1795	43.6706	50.9637	51.3322	57.3779	14.1103	34.2038	29.5901	25.8078	58.1252	25.0975	39.4764	22.3519	29.9969	33.3297	35.0666	43.0152	-0.53546	0.200183	-2.67486	0.00747615	0.0341385	Il18
ENSRNOG00000038720.2	4.22936	3.86836	5.91002	1.67213	7.63888	9.80599	4.75582	2.6397	3.4244	12.2512	2.67863	5.19889	5.33944	1.02664	0	3.52757	1.00599	0.89667	3.51924	11.4345	6.02341	1.97382	1.86266	7.74113	5.55496	3.71388	4.52666	-0.535328	0.515541	-1.03838	0.299092	NA	Cdkl1
ENSRNOG00000060986.1	19.4551	12.5722	13.79	9.1967	7.63888	13.3718	8.32269	21.9975	18.8342	7.00066	14.2861	5.19889	12.6387	12.3197	10.4323	16.462	13.0779	9.86337	8.21156	12.3873	4.0156	5.92146	4.65666	1.93528	5.55496	8.73652	10.6876	-0.535134	0.33459	-1.59937	0.109738	0.265981	LOC120095800
ENSRNOG00000055020.1	5.9211	8.7038	10.835	7.52457	5.34722	4.45727	5.94478	0.8799	13.6976	2.62525	8.0359	13.5171	7.29079	0	4.17294	11.7586	4.02398	8.07003	4.69232	1.90574	4.0156	2.96073	4.65666	8.70877	5.55496	5.04336	6.16708	-0.534523	0.439105	-1.2173	0.223489	0.430605	NA
ENSRNOG00000017210.6	802.733	575.418	742.693	639.589	587.43	624.909	661.059	729.437	655.773	651.061	645.551	900.447	684.675	449.67	403.732	413.901	491.931	403.502	389.462	548.854	433.685	580.303	598.846	447.05	512.908	472.82	578.748	-0.533677	0.0864801	-6.17109	6.78e-10	1.39e-08	Slc22a23
ENSRNOG00000005769.7	24.5303	28.0456	21.6701	10.8688	22.9167	16.9376	7.13373	58.9533	35.1001	10.501	29.465	28.074	24.5163	20.5329	23.9944	10.5827	26.1559	13.4501	11.7308	4.76436	10.039	14.8036	14.9013	35.8027	16.6649	16.9519	20.7341	-0.533537	0.307366	-1.73584	0.0825928	0.216398	Smg8
ENSRNOG00000001224.6	6.76698	10.638	9.85003	7.52457	5.34722	2.67436	16.6454	7.0392	8.561	5.25049	17.8576	11.4375	9.13269	2.05329	5.21617	2.35171	4.02398	1.79334	1.17308	9.52872	4.0156	11.8429	5.58799	12.5793	16.6649	6.40258	7.76764	-0.533393	0.41177	-1.29537	0.195194	0.395731	Itgb2
ENSRNOG00000055023.1	22.8385	29.9798	19.7001	15.8852	48.8889	15.1547	29.7239	28.1568	23.9708	19.2518	32.1436	16.6364	25.1942	14.373	13.562	14.1103	13.0779	18.8301	9.38464	60.9838	11.0429	24.6727	7.45065	13.547	5.55496	17.2158	21.205	-0.533374	0.303827	-1.75552	0.0791704	0.209927	NA
ENSRNOG00000006280.5	1154.62	1054.13	1131.77	907.129	746.319	876.299	1256.73	1054.12	1150.6	1141.11	1033.06	1199.9	1058.81	790.516	649.935	926.575	622.711	656.362	801.214	670.822	805.129	1091.52	479.636	510.915	779.546	732.073	895.444	-0.532749	0.106569	-4.99909	5.76e-07	7.85e-06	Pcsk9
ENSRNOG00000001442.3	893.241	1014.48	975.153	1253.26	1468.19	1354.12	1034.39	995.167	887.776	889.959	841.984	877.572	1040.44	853.141	677.059	649.073	956.701	656.362	634.636	623.178	582.263	825.057	727.37	694.767	761.029	720.053	880.247	-0.531541	0.0967985	-5.49121	3.99e-08	6.42e-07	Por
ENSRNOG00000001607.7	21.9927	24.1772	30.5351	23.4098	24.4444	28.5265	13.0785	16.7181	3.4244	28.0026	25.0006	41.5911	23.4084	7.18651	23.9944	23.5171	17.1019	22.4168	26.9808	17.1517	10.039	14.8036	16.764	10.6441	1.85165	16.0376	19.723	-0.530995	0.293579	-1.80869	0.0704988	0.193615	Adamts1
ENSRNOG00000015020.7	4000.97	4214.57	3985.32	3702.09	3367.22	3626.43	3526.44	3989.47	4652.9	4534.68	4175.1	4072.81	3987.33	2534.78	3332.09	2909.07	2396.28	2765.33	2203.04	2903.4	2712.54	3718.68	2190.49	2430.72	3023.75	2760.01	3373.67	-0.530943	0.0785736	-6.75727	1.41e-11	3.56e-10	Idh1
ENSRNOG00000010551.8	48.2147	88.0051	72.8902	97.8195	58.0555	52.5958	41.6135	52.794	62.4953	45.5043	49.1083	59.2673	60.697	20.5329	52.1617	35.2757	52.3117	48.4202	37.5386	32.3976	40.156	43.424	31.6653	70.6378	38.8847	41.9505	51.3237	-0.53093	0.180805	-2.93648	0.00331957	0.0175506	Lhx2
ENSRNOG00000025318.5	27.9138	26.1114	30.5351	35.1147	42.0139	57.9445	17.8343	51.9141	47.9416	21.8771	29.465	20.7955	34.1217	21.5595	16.6917	15.2861	37.2218	19.7267	11.7308	31.4448	13.0507	37.5026	32.5966	24.191	22.2198	23.6019	28.8618	-0.53066	0.236942	-2.23962	0.0251154	0.0903482	Scyl3
ENSRNOG00000020991.7	68.5156	51.2557	64.0252	91.967	63.4027	59.7274	92.7385	74.7915	78.7612	73.5069	45.5368	65.506	69.1446	43.119	66.767	59.9687	31.1858	33.1768	49.2694	58.1252	57.2224	34.5418	54.9485	46.4468	38.8847	47.8047	58.4746	-0.529404	0.155183	-3.41147	0.000646126	0.00435758	Ms4a6a
ENSRNOG00000005130.7	31.2973	28.0456	31.5201	36.7868	9.93055	24.9607	39.2355	32.5563	17.9781	67.3813	23.2148	30.1535	31.0884	26.6927	30.2538	15.2861	33.1978	24.2101	17.5962	4.76436	28.1092	0.98691	27.0086	21.2881	29.6264	21.585	26.3367	-0.529359	0.301013	-1.7586	0.0786462	0.209079	Ogdh
ENSRNOG00000054769.1	161.562	115.084	107.365	143.803	109.236	114.106	170.021	227.014	137.832	124.262	139.289	144.529	141.175	136.544	129.361	150.51	121.725	92.357	100.885	71.4654	69.2692	75.0051	93.1331	57.0909	75.9178	97.7719	119.474	-0.529273	0.152444	-3.47191	0.000516769	0.00360394	NA
ENSRNOG00000012767.7	24.5303	25.1443	31.5201	60.1966	15.2778	22.2863	66.5815	58.9533	47.0855	35.8784	15.1789	17.6762	35.0258	23.6128	7.30264	25.8688	30.1798	7.17336	22.2885	3.81149	20.078	53.2931	29.8026	31.9322	37.0331	24.3647	29.6952	-0.528783	0.316307	-1.67174	0.0945761	0.238367	Micu3
ENSRNOG00000029205.2	11.8422	6.76962	3.94001	35.1147	10.6944	0	5.94478	16.7181	11.9854	8.75082	4.46439	8.31822	10.3786	9.23979	12.5188	16.462	8.04795	6.27669	18.7693	6.6701	0	0	4.65666	3.87057	0	7.20932	8.79394	-0.528597	0.518571	-1.01933	0.308044	0.526792	Zfp354c
ENSRNOG00000017243.6	560.813	440.993	416.656	653.802	604.236	624.018	481.527	625.609	604.407	550.427	473.225	404.473	536.682	300.807	465.282	335.119	456.721	403.502	261.597	448.803	371.443	356.274	333.417	379.316	353.666	372.162	454.422	-0.527991	0.0994176	-5.31084	1.09e-07	1.64e-06	Bnip3
ENSRNOG00000013950.7	636.096	589.924	597.897	710.654	550	591.925	527.896	725.038	667.758	518.049	520.548	722.645	613.203	387.045	392.256	445.649	372.218	484.202	339.02	419.263	476.853	632.609	341.799	388.024	424.028	425.247	519.225	-0.527785	0.0922737	-5.71978	1.07e-08	1.87e-07	Aadac
ENSRNOG00000020450.7	47.3688	42.5519	79.7853	18.3934	84.0277	57.9445	23.7791	30.7965	53.0782	61.2558	61.6086	28.074	49.0553	40.0391	42.7726	74.0789	31.1858	13.4501	23.4616	38.1149	31.1209	41.4502	35.3906	12.5793	25.9231	34.1306	41.593	-0.527379	0.254279	-2.07402	0.0380775	0.124124	Slc26a6
ENSRNOG00000003259.6	64.2863	69.6304	45.3102	105.344	64.1666	124.804	55.8809	35.196	57.3587	70.8817	111.61	84.2219	74.0575	63.6519	29.2106	31.7481	62.3717	76.217	59.8271	49.5493	17.0663	38.4895	74.5065	59.9938	53.6979	51.3608	62.7092	-0.527195	0.21213	-2.48524	0.0129464	0.0533986	C1qtnf1
ENSRNOG00000018736.7	238.536	219.529	243.296	273.393	252.083	288.831	218.768	212.056	204.608	161.015	193.755	165.325	222.6	169.396	128.318	135.223	188.121	237.618	113.789	158.177	151.589	145.076	143.425	115.149	168.5	154.532	188.566	-0.526531	0.118074	-4.45934	8.22e-06	8.88e-05	NA
ENSRNOG00000025371.5	50.7523	53.1899	48.2652	67.7212	45.0694	63.2932	47.5582	101.189	45.3733	37.6285	32.1436	48.8695	53.4211	29.7727	32.3403	22.3413	18.1079	27.7968	26.9808	62.8895	57.2224	30.5942	36.3219	50.3174	51.8463	37.2109	45.316	-0.526316	0.206643	-2.54699	0.0108657	0.046486	Spry1
ENSRNOG00000033824.4	110.809	91.8734	126.08	101.164	84.0277	68.642	87.9827	108.228	98.4515	159.265	76.7875	147.648	105.08	79.0516	67.8102	30.5723	38.2278	71.7336	64.5194	48.5965	66.2575	130.272	107.103	93.8612	75.9178	72.8269	88.9534	-0.526296	0.181708	-2.89637	0.00377502	0.0195634	Gpd2
ENSRNOG00000015184.7	13.534	5.80253	0	2.50819	12.9861	0	14.2675	7.0392	20.5464	3.50033	18.7504	8.31822	8.93774	8.21315	0	12.9344	9.05395	2.69001	19.9424	2.85861	0	18.7513	0	0	0	6.20365	7.57069	-0.525929	0.803834	-0.654276	0.512934	0.710595	Clic3
ENSRNOG00000025372.5	90.5083	61.8937	77.8153	102	38.9583	43.6812	111.762	88.8699	71.9124	55.1302	58.0371	63.4264	71.9995	79.0516	52.1617	28.2205	69.4136	34.9701	38.7116	62.8895	34.1326	45.3978	54.0172	49.3497	49.9946	49.8592	60.9294	-0.525394	0.184989	-2.84013	0.00450952	0.0226502	Glce
ENSRNOG00000010827.7	10.9963	9.67089	7.88003	16.7213	14.5139	13.3718	11.8896	15.8382	18.8342	11.3761	42.8582	7.27844	15.1024	16.4263	0	7.05514	5.02997	8.07003	5.8654	14.2931	28.1092	0	17.6953	0.967642	24.0715	10.632	12.8672	-0.525316	0.441362	-1.19022	0.233961	0.443868	Ptbp2
ENSRNOG00000049075.2	173.404	168.273	163.511	197.311	260.486	354.799	212.823	257.811	325.318	190.768	185.719	200.677	224.242	145.783	126.231	238.699	100.599	120.154	254.558	147.695	105.41	268.439	81.0258	86.1201	199.978	156.224	190.233	-0.524902	0.204958	-2.56102	0.0104365	0.0449915	NA
ENSRNOG00000047387.2	14.3798	16.4405	20.6851	8.36064	30.5555	16.9376	3.56687	7.9191	11.1293	7.00066	27.6792	23.9149	15.7141	8.21315	26.0809	16.462	15.0899	0	11.7308	7.62297	14.0546	2.96073	15.8326	2.90292	11.1099	11.005	13.3596	-0.524058	0.390925	-1.34056	0.180064	0.375751	NA
ENSRNOG00000046183.2	33.8349	21.276	49.2502	26.754	41.25	54.3787	14.2675	27.2769	33.3879	17.5016	29.465	29.1138	31.4797	30.7993	12.5188	12.9344	21.1259	31.3835	29.327	14.2931	7.02731	25.6597	35.3906	20.3205	22.2198	21.9167	26.6982	-0.523592	0.249637	-2.09741	0.0359569	0.118829	NA
ENSRNOG00000049641.2	413.631	337.514	361.496	393.786	336.111	327.164	261.57	337.002	298.779	343.907	314.293	327.53	337.732	221.755	310.884	206.951	232.385	240.308	150.154	253.464	219.854	220.081	285.919	247.716	227.753	234.769	286.25	-0.523511	0.0933638	-5.60721	2.06e-08	3.44e-07	Rab29
ENSRNOG00000010580.8	224.156	376.198	328.991	198.147	214.653	239.801	261.57	202.377	246.557	337.782	320.543	309.854	271.719	204.302	180.48	189.313	211.259	196.371	187.693	199.15	128.499	209.225	217.932	124.826	220.347	189.116	230.418	-0.523427	0.118271	-4.42566	9.61e-06	0.00010181	Acot7
ENSRNOG00000014365.7	528.67	550.274	545.692	471.54	544.652	658.784	643.225	706.56	642.075	576.679	562.513	586.434	584.758	459.936	444.418	471.518	374.23	422.332	278.02	458.331	452.759	374.039	392.09	399.636	346.259	406.131	495.445	-0.523413	0.0821714	-6.36977	1.89e-10	4.16e-09	Gne
ENSRNOG00000006241.7	2.53762	0	15.7601	13.377	7.63888	26.7436	5.94478	7.9191	7.7049	14.8764	14.2861	9.35799	10.5122	6.15986	4.17294	32.924	14.0839	0	3.51924	6.6701	4.0156	1.97382	8.38198	5.80585	0	7.30894	8.91057	-0.523186	0.512141	-1.02157	0.306986	0.525622	Marchf7
ENSRNOG00000012346.8	25.3762	9.67089	20.6851	32.6065	20.625	11.5889	13.0785	34.3161	37.6684	31.503	58.93	38.4718	27.8767	7.18651	23.9944	3.52757	11.0659	27.7968	8.21156	8.57584	11.0429	40.4633	27.9399	24.191	40.7364	19.561	23.7188	-0.522965	0.330067	-1.58442	0.113098	0.271725	Epb41l2
ENSRNOG00000020777.6	17.7633	0.967089	0.985003	14.2131	7.63888	3.56582	7.13373	6.1593	3.4244	13.1262	7.14303	6.23866	7.36321	3.07993	3.1297	3.52757	2.01199	10.76	1.17308	6.6701	6.02341	7.89528	1.86266	3.87057	12.9616	5.24716	6.30519	-0.522903	0.465841	-1.12249	0.261653	0.474958	Zfp382
ENSRNOG00000056195.1	119.268	95.7418	98.5003	114.541	77.1527	92.7112	108.195	216.455	117.286	101.51	141.075	103.978	115.534	108.824	95.9776	99.9478	108.647	80.7003	83.2887	69.5596	50.1951	49.3455	79.1632	60.9614	79.6211	80.5193	98.0269	-0.522897	0.157633	-3.31719	0.000909293	0.00590935	NA
ENSRNOG00000049829.2	115.039	88.9722	45.3102	103.672	111.528	124.804	87.9827	52.794	33.3879	63.881	50.0012	64.4662	78.4864	33.8792	69.8967	51.7377	43.2578	59.1802	55.1348	47.6436	78.3043	48.3586	81.9571	74.5084	7.40661	54.2721	66.3793	-0.52257	0.226079	-2.31145	0.0208079	0.0776057	NA
ENSRNOG00000019528.6	35.5266	10.638	19.7001	8.36064	18.3333	9.80599	9.51165	32.5563	10.2732	9.62591	13.3932	14.5569	16.0235	5.13322	11.4756	12.9344	12.0719	4.48335	11.7308	22.8689	12.0468	17.7644	11.176	10.6441	0	11.0275	13.5255	-0.52207	0.33642	-1.55184	0.120701	0.284171	Plekhg6
ENSRNOG00000055595.1	12.6881	14.5063	6.89502	15.8852	6.11111	6.24018	16.6454	27.2769	5.9927	13.1262	12.5003	20.7955	13.2219	19.5062	15.6485	10.5827	13.0779	15.2434	5.8654	5.71723	5.01951	2.96073	8.38198	4.83821	1.85165	9.05779	11.1399	-0.521899	0.355778	-1.46692	0.142397	0.319542	LOC120098032
ENSRNOG00000010971.6	128.573	119.919	109.335	168.885	92.4305	73.0992	107.006	94.1493	82.1856	122.512	155.361	98.7788	112.686	101.638	63.6373	112.882	77.4616	74.4236	102.058	56.2194	48.1873	43.424	73.5752	77.4113	118.506	79.1186	95.9024	-0.521148	0.162149	-3.21401	0.00130895	0.00804233	Snx18
ENSRNOG00000023639.5	21.1468	26.1114	35.4601	24.2458	45.0694	46.3556	20.2122	22.8774	23.9708	27.1276	41.9653	31.1933	30.478	36.9592	15.6485	15.2861	18.1079	34.0735	16.4231	16.1988	21.0819	30.5942	17.6953	19.3528	11.1099	21.0443	25.7611	-0.521101	0.225228	-2.31366	0.0206866	0.0772043	Rpusd1
ENSRNOG00000014887.4	62.5945	12.5722	48.2652	61.8687	37.4305	40.1154	54.692	19.3578	71.0563	78.7574	65.1801	35.3524	48.9369	22.5862	22.9512	64.6721	17.1019	50.2135	26.9808	50.5022	30.117	27.6335	12.1073	43.5439	42.588	34.2498	41.5933	-0.520183	0.260063	-2.00021	0.0454771	0.141602	Homez
ENSRNOG00000060522.1	10.1505	15.4734	11.82	8.36064	8.40277	10.6974	14.2675	9.6789	11.1293	9.62591	16.0718	13.5171	11.5996	7.18651	15.6485	14.1103	7.04196	4.48335	11.7308	6.6701	7.02731	1.97382	9.31331	4.83821	7.40661	8.11923	9.85942	-0.519797	0.310634	-1.67334	0.09426	0.237868	NA
ENSRNOG00000004280.4	395.868	368.461	480.682	388.77	454.514	411.852	500.55	401.235	302.203	495.297	467.868	378.479	420.481	287.46	342.181	312.778	349.08	347.011	323.77	227.736	315.225	216.133	318.515	281.584	188.869	292.529	356.505	-0.519509	0.100304	-5.17933	2.23e-07	3.22e-06	Tcn2
ENSRNOG00000056608.1	43.1395	32.881	23.6401	40.9671	25.2083	26.7436	27.346	20.2377	3.4244	24.5023	36.608	12.4773	26.4313	41.0658	3.1297	28.2205	27.1618	28.6934	29.327	1.90574	6.02341	0	15.8326	33.8675	5.55496	18.3985	22.4149	-0.519383	0.475723	-1.09178	0.274932	0.4902	NA
ENSRNOG00000009715.6	525.287	400.375	606.762	565.179	430.069	600.84	551.675	385.396	512.804	487.421	489.297	611.389	513.875	248.448	237.857	370.395	254.517	240.308	402.366	349.704	460.791	527.01	380.914	307.71	531.424	359.287	436.581	-0.519005	0.1259	-4.12235	3.75e-05	0.000350019	Me1
ENSRNOG00000015019.6	1246.82	1067.67	1095.32	1120.33	1180.97	1174.04	1156.85	1157.95	1183.13	1018.6	1127.71	1074.09	1133.62	860.328	935.781	894.827	753.49	815.97	728.483	772.779	739.875	747.091	712.468	805.078	729.551	791.31	962.466	-0.518253	0.0557705	-9.29259	1.51e-20	6.89e-19	Spg21
ENSRNOG00000014584.8	76.1285	56.0912	47.2802	53.5081	67.2222	85.5796	63.0147	55.4337	65.0636	108.51	60.7157	50.9491	65.7914	47.2256	47.9888	36.4515	44.2638	60.9736	35.1924	30.4919	59.2302	51.3193	39.1159	25.1587	79.6211	46.4194	56.1054	-0.518215	0.173561	-2.98579	0.00282849	0.0153879	Odf2
ENSRNOG00000005811.2	170.02	212.76	212.761	170.557	192.5	180.965	184.288	125.826	140.4	159.265	189.29	185.08	176.976	90.3447	109.54	109.355	108.647	121.947	125.52	115.297	129.503	140.141	141.562	153.855	137.022	123.561	150.269	-0.51798	0.10386	-4.98731	6.12e-07	8.31e-06	Hspa8-ps25
ENSRNOG00000006697.7	107.426	96.7089	87.6653	101.164	97.0138	107.866	93.9275	115.267	99.3076	112.886	100.002	93.5799	101.068	73.9184	92.8479	50.5618	86.5155	41.2468	85.6348	83.8527	69.2692	61.1884	75.4378	47.4144	83.3244	70.9343	86.0011	-0.517948	0.127075	-4.07592	4.58e-05	0.00041908	Pip4p2
ENSRNOG00000043225.3	6.76698	0.967089	6.89502	7.52457	12.2222	19.612	4.75582	14.0784	11.1293	15.7515	3.57151	3.11933	8.86614	1.02664	0	7.05514	2.01199	3.58668	7.03848	7.62297	9.03511	5.92146	7.45065	7.74113	18.5165	6.41723	7.64169	-0.517934	0.45091	-1.14864	0.250704	0.462546	Zfp771
ENSRNOG00000059500.1	51.5982	45.4532	25.6101	59.3605	45.0694	55.2701	58.2588	69.5121	38.5245	75.2571	42.8582	22.8751	49.1373	50.3055	29.2106	50.5618	28.1678	36.7635	24.6347	33.3505	32.1248	22.6989	14.9013	34.8351	59.2529	34.734	41.9356	-0.517864	0.210352	-2.46189	0.0138207	0.0563237	Cdkn1c
ENSRNOG00000014795.8	60.0569	63.8279	50.2352	86.9506	75.625	45.4642	70.1484	39.5955	48.7977	84.883	66.9659	74.864	63.9512	30.7993	68.8535	71.7272	24.1439	37.6601	31.6732	35.2562	31.1209	33.5549	56.8112	65.7996	49.9946	44.7829	54.367	-0.517793	0.188163	-2.75183	0.00592631	0.0283616	Nr2f1
ENSRNOG00000014956.7	61.7487	44.4861	31.5201	52.672	55	31.2009	72.5263	38.7156	49.6538	45.5043	54.4656	56.148	49.4701	51.3322	19.8215	32.924	33.1978	29.5901	23.4616	23.8218	42.1638	38.4895	37.2532	59.9938	18.5165	34.2138	41.842	-0.517598	0.192036	-2.69532	0.0070322	0.0325201	Slc11a1
ENSRNOG00000023129.4	99.8129	69.6304	57.1302	93.6391	55.7639	81.1223	59.4478	81.8307	89.8905	46.3794	92.8593	64.4662	74.3311	39.0125	52.1617	82.3099	45.2697	33.1768	25.8078	71.4654	37.1443	40.4633	41.9099	86.1201	72.2145	52.2547	63.2929	-0.517126	0.185222	-2.79193	0.00523948	0.0256035	Mfsd9
ENSRNOG00000020696.5	446.62	421.651	366.421	329.409	360.555	214.84	468.449	395.075	315.045	387.661	353.58	568.758	385.672	208.409	155.442	312.778	263.571	269.898	519.674	214.396	236.921	265.479	233.764	277.713	277.748	269.649	327.661	-0.517045	0.140484	-3.68047	0.000232808	0.00178873	Pmvk
ENSRNOG00000008481.6	15.2257	13.5392	7.88003	13.377	14.5139	0	1.18896	29.0367	10.2732	14.0013	40.1795	11.4375	14.2211	15.3997	16.6917	16.462	4.02398	17.9334	0	2.85861	10.039	0	7.45065	0.967642	29.6264	10.1211	12.1711	-0.516704	0.525913	-0.98249	0.325859	0.543835	Reep1
ENSRNOG00000034066.5	241.074	313.337	319.141	199.819	265.069	236.235	190.233	172.46	224.298	224.896	241.077	271.382	241.585	141.677	196.128	149.334	148.887	151.537	120.827	148.648	166.648	207.251	162.983	211.914	225.902	169.311	205.448	-0.51636	0.113013	-4.56902	4.9e-06	5.54e-05	Hspa8
ENSRNOG00000059976.1	150.565	95.7418	93.5753	97.8195	70.2777	76.665	110.573	171.581	119.854	117.261	116.074	94.6197	109.551	101.638	118.929	96.4202	120.719	63.6636	82.1156	59.078	55.2146	33.5549	71.7125	57.0909	59.2529	76.6157	93.0832	-0.515528	0.17493	-2.94706	0.00320808	0.0170733	NA
ENSRNOG00000039494.4	109.963	110.248	100.47	82.7703	61.1111	114.106	134.352	93.2694	101.876	46.3794	112.503	84.2219	95.9392	66.7318	77.1993	102.299	78.4676	67.2503	44.577	77.1826	46.1795	12.8298	72.6438	95.7965	62.9562	67.0095	81.4744	-0.515433	0.196885	-2.61794	0.00884634	0.0390948	Aass
ENSRNOG00000004147.7	1924.36	1587.96	1876.43	2484.78	1950.21	1780.23	2048.57	1721.96	1765.28	2072.2	2170.59	2335.34	1976.49	1392.13	1328.04	1385.16	1349.04	1360.25	1611.81	1215.86	1356.27	1291.86	1663.36	1450.49	1192.46	1383.06	1679.78	-0.514492	0.0721096	-7.13487	9.69e-13	2.67e-11	Abca8a
ENSRNOG00000010208.7	41.4477	43.519	30.5351	31.7704	34.375	25.8522	42.8024	29.9166	34.244	21.002	45.5368	30.1535	34.2629	23.6128	19.8215	23.5171	37.2218	9.86337	48.0963	14.2931	20.078	31.5811	27.0086	14.5146	18.5165	24.0104	29.1366	-0.514111	0.220525	-2.3313	0.0197374	0.0743274	Timp1
ENSRNOG00000001104.6	31.2973	25.1443	59.1002	45.1474	31.3194	39.224	46.3693	43.995	23.9708	72.6318	45.5368	43.6706	42.2839	35.9325	61.5508	39.9791	18.1079	9.86337	34.0193	26.6804	20.078	34.5418	39.1159	19.3528	14.8132	29.5029	35.8934	-0.513609	0.237284	-2.16454	0.0304233	0.104194	Foxk1
ENSRNOG00000049560.2	697.844	878.117	617.597	471.54	792.916	562.507	669.382	620.33	592.421	637.06	614.3	583.315	644.777	479.443	625.941	464.463	580.459	487.789	324.943	535.514	414.611	296.073	452.627	483.821	264.786	450.872	547.825	-0.513477	0.115423	-4.44863	8.64e-06	9.31e-05	Glul
ENSRNOG00000003999.6	27.0679	9.67089	8.86503	26.754	28.2639	27.6351	16.6454	22.8774	2.5683	19.2518	15.1789	7.27844	17.6714	8.21315	16.6917	8.23099	20.1199	17.9334	3.51924	21.916	11.0429	7.89528	13.0386	11.6117	7.40661	12.3016	14.9865	-0.513318	0.330513	-1.55309	0.1204	0.283698	Adcy3
ENSRNOG00000023262.5	40.6019	54.157	47.2802	75.2457	56.5277	38.3325	110.573	68.6322	36.8123	63.881	50.8941	46.79	57.4773	62.6253	34.4267	25.8688	44.2638	18.8301	38.7116	53.3608	51.199	34.5418	56.8112	32.8998	25.9231	39.9552	48.7162	-0.513044	0.200973	-2.5528	0.0106862	0.0458412	Cenpm
ENSRNOG00000024159.3	228.385	221.463	190.106	271.721	199.375	250.499	262.759	209.416	212.313	204.769	234.827	277.62	230.271	206.355	121.015	165.796	223.331	125.534	136.077	126.732	172.671	170.735	174.159	177.078	131.467	160.913	195.592	-0.512964	0.106091	-4.83514	1.33e-06	1.68e-05	Fcer1g
ENSRNOG00000014087.6	100.659	108.314	70.9202	144.639	119.93	144.416	118.896	128.465	96.7393	103.26	124.11	83.1822	111.961	80.0782	44.8591	85.8375	87.5215	91.4603	117.308	44.785	74.2887	40.4633	101.515	86.1201	90.731	78.7473	95.3541	-0.512619	0.157762	-3.24932	0.00115681	0.00720188	Kifc3
ENSRNOG00000021609.4	7.61285	14.5063	8.86503	17.5573	22.1528	18.7205	24.9681	15.8382	16.2659	7.00066	10.7145	16.6364	15.0699	4.10658	13.562	16.462	10.0599	12.5534	5.8654	7.62297	18.0702	3.94764	12.1073	15.4823	5.55496	10.4496	12.7597	-0.511676	0.305619	-1.67422	0.0940865	0.237559	RGD1563072
ENSRNOG00000049876.1	214.006	246.608	336.871	204	263.541	329.838	274.649	219.975	246.557	217.896	291.078	231.87	256.407	207.382	198.215	185.785	226.349	165.884	191.212	197.244	188.733	122.377	160.189	216.752	88.8793	179.083	217.745	-0.511405	0.117939	-4.33618	1.45e-05	0.000149307	Prkar1a
ENSRNOG00000017040.5	81.2037	82.2026	31.5201	93.6391	42.7778	91.8198	60.6367	58.0734	81.3295	84.883	66.9659	64.4662	69.9598	45.1723	51.1185	57.617	48.2877	31.3835	30.5001	59.078	52.2029	49.3455	40.9786	57.0909	70.3628	49.4281	59.694	-0.511351	0.170553	-2.9982	0.00271581	0.0148538	Wrnip1
ENSRNOG00000060349.1	29.6055	32.881	14.7751	45.9835	35.1389	41.8983	30.9128	31.6764	31.6757	42.004	19.6433	23.9149	31.6758	14.373	15.6485	17.6378	20.1199	25.1068	16.4231	70.5125	31.1209	22.6989	16.764	9.67642	3.70331	21.9821	26.8289	-0.51081	0.279499	-1.82759	0.0676104	0.187766	Fam3c
ENSRNOG00000021412.6	7.61285	3.86836	1.97001	14.2131	12.9861	16.9376	39.2355	2.6397	6.8488	14.8764	7.14303	27.0342	12.9471	20.5329	6.25941	10.5827	4.02398	16.1401	5.8654	16.1988	4.0156	4.93455	1.86266	16.4499	0	8.9055	10.9263	-0.510699	0.453507	-1.12611	0.260119	0.473847	Slfn13
ENSRNOG00000007947.7	348.499	369.428	475.757	274.229	346.805	286.157	304.373	375.717	314.189	346.533	481.261	478.297	366.77	225.862	154.399	177.554	250.493	270.794	299.135	171.517	217.847	219.094	379.052	392.863	335.149	257.813	312.292	-0.509569	0.136927	-3.72147	0.000198067	0.00155038	Fam13a
ENSRNOG00000025882.6	95.5835	100.577	82.7403	154.672	133.68	141.741	79.66	175.98	209.745	117.261	134.825	92.5402	126.584	43.119	100.15	78.7824	57.3417	58.2836	62.1732	121.015	88.3433	97.7041	89.4078	162.564	111.099	89.1653	107.875	-0.509278	0.182209	-2.79502	0.00518969	0.0254605	Nipal1
ENSRNOG00000055229.1	11.8422	19.3418	20.6851	11.7049	16.0417	17.8291	5.94478	6.1593	3.4244	7.87574	21.4291	43.6706	15.4957	13.3464	16.6917	22.3413	16.0959	1.79334	12.9039	4.76436	6.02341	9.8691	14.9013	2.90292	9.25826	10.9077	13.2017	-0.508937	0.38074	-1.33671	0.181319	0.377209	Lnpep
ENSRNOG00000037406.4	46.523	18.3747	43.3401	38.4589	35.1389	40.1154	33.2908	40.4754	42.805	63.881	33.9294	38.4718	39.567	40.0391	23.9944	24.693	34.2038	31.3835	25.8078	21.916	18.0702	14.8036	38.1846	32.8998	27.7748	27.8142	33.6906	-0.508889	0.194557	-2.61563	0.00890626	0.0393133	Cfap141
ENSRNOG00000019413.6	25.3762	52.2228	20.6851	33.4425	42.0139	84.6881	43.9914	29.0367	53.0782	32.378	42.8582	43.6706	41.9535	26.6927	21.9079	22.3413	26.1559	56.4902	15.25	54.3137	25.0975	13.8167	16.764	45.4792	27.7748	29.3403	35.6469	-0.508854	0.246615	-2.06336	0.0390786	0.12629	Atg16l2
ENSRNOG00000011406.3	10.9963	9.67089	11.82	20.0655	18.3333	11.5889	53.503	14.0784	7.7049	14.0013	22.322	10.3978	17.0402	4.10658	9.38911	17.6378	10.0599	10.76	19.9424	11.4345	9.03511	5.92146	13.97	16.4499	14.8132	11.96	14.5001	-0.508438	0.319592	-1.5909	0.111633	0.269296	Ccl4
ENSRNOG00000009849.7	29.6055	56.0912	45.3102	38.4589	55.7639	58.836	52.3141	53.6739	43.6611	42.004	33.9294	22.8751	44.3769	30.7993	20.8647	28.2205	33.1978	34.0735	32.8462	42.8792	45.1756	25.6597	14.9013	27.094	40.7364	31.3707	37.8738	-0.507849	0.190503	-2.66583	0.00767978	0.0348422	Eef1akmt1
ENSRNOG00000039234.2	60.0569	47.3874	82.7403	61.8687	34.375	29.418	42.8024	57.1935	47.9416	47.2544	43.751	62.3866	51.4313	30.7993	27.1241	55.2652	25.1499	22.4168	51.6155	41.9263	47.1834	32.568	27.0086	34.8351	40.7364	36.3857	43.9085	-0.506876	0.185959	-2.72574	0.00641579	0.0302539	Zscan21
ENSRNOG00000050393.1	22.8385	19.3418	21.6701	24.2458	25.2083	10.6974	14.2675	25.5171	26.5391	20.1269	25.0006	21.8353	21.4407	20.5329	19.8215	19.9896	22.1319	13.4501	5.8654	8.57584	18.0702	15.7906	9.31331	13.547	14.8132	15.1584	18.2996	-0.506789	0.237291	-2.13573	0.0327015	0.110122	LOC103690821
ENSRNOG00000011809.7	8.45872	20.3089	23.6401	20.9016	28.2639	21.3949	7.13373	16.7181	51.366	25.3774	10.7145	7.27844	20.1297	12.3197	30.2538	8.23099	4.02398	17.0367	4.69232	27.6333	12.0468	18.7513	4.65666	9.67642	22.2198	14.2952	17.2124	-0.505868	0.348937	-1.44974	0.14713	0.326454	Rpgrip1
ENSRNOG00000012611.6	47.3688	29.0127	59.1002	29.2622	39.7222	24.0693	22.5902	8.799	23.1147	24.5023	15.1789	28.074	29.2329	10.2664	23.9944	25.8688	30.1798	0	30.5001	21.916	25.0975	0	49.3606	11.6117	18.5165	20.6093	24.9211	-0.505741	0.37616	-1.34448	0.178792	0.373859	Lpxn
ENSRNOG00000001407.7	1295.88	1322.01	1359.3	1283.36	1307.01	1234.66	1512.35	1281.13	1132.62	1440.39	1445.57	1576.3	1349.22	862.381	833.544	944.212	1030.14	979.164	994.772	904.275	887.449	1053.03	877.314	1062.47	972.118	950.072	1149.64	-0.505583	0.0607258	-8.32568	8.38e-17	3.05e-15	Tfr2
ENSRNOG00000049962.2	10.1505	6.76962	3.94001	8.36064	9.93055	24.9607	5.94478	7.0392	5.1366	14.0013	11.6074	11.4375	9.93991	5.13322	11.4756	9.40685	6.03597	0	18.7693	0.952872	1.0039	2.96073	4.65666	20.3205	3.70331	7.0349	8.4874	-0.505519	0.456572	-1.1072	0.268205	0.482853	NA
ENSRNOG00000057210.1	19.4551	17.4076	12.805	9.1967	6.875	8.91454	3.56687	19.3578	16.2659	14.8764	13.3932	13.5171	12.9693	10.2664	8.34587	5.87928	19.1139	15.2434	8.21156	8.57584	5.01951	5.92146	7.45065	7.74113	7.40661	9.09797	11.0336	-0.505449	0.312283	-1.61856	0.105541	0.258311	LOC120093497
ENSRNOG00000012946.6	49.0606	63.8279	47.2802	22.5737	45.0694	57.0531	34.4797	58.0734	76.1929	42.004	43.751	64.4662	50.3193	39.0125	36.5132	54.0894	13.0779	49.3169	32.8462	4.76436	43.1678	48.3586	30.7339	55.1556	16.6649	35.3084	42.8139	-0.504881	0.246513	-2.04809	0.0405513	0.13008	Mov10
ENSRNOG00000036604.3	54.9817	58.9924	117.215	98.6555	66.4583	113.215	95.1165	84.4704	126.703	91.0086	111.61	139.33	96.4797	45.1723	42.7726	62.3204	102.611	38.5568	69.2117	89.5699	65.2536	45.3978	59.6052	103.538	94.4343	68.2036	82.3417	-0.504234	0.180836	-2.78836	0.00529763	0.0258329	Ifit2
ENSRNOG00000006931.5	98.1212	100.577	99.4853	69.3933	81.7361	75.7736	136.73	100.309	150.674	148.764	107.145	109.177	106.49	59.5453	70.9399	88.1892	105.629	95.047	75.0771	67.6539	75.2926	73.0313	32.5966	78.379	79.6211	75.0835	90.787	-0.504229	0.154591	-3.2617	0.00110748	0.00695635	Eepd1
ENSRNOG00000028087.5	16.0716	13.5392	20.6851	18.3934	10.6944	20.5034	11.8896	22.8774	11.9854	18.3767	9.82166	9.35799	15.3497	5.13322	5.21617	16.462	12.0719	9.86337	5.8654	6.6701	12.0468	27.6335	10.2446	10.6441	7.40661	10.7715	13.0606	-0.504205	0.298076	-1.69153	0.0907353	0.232012	NA
ENSRNOG00000030021.3	1542.87	1306.54	1108.13	2161.22	1433.82	1297.07	1784.62	1252.1	1470.78	1457.89	1066.1	1299.72	1431.74	1045.12	857.539	848.968	1168.97	908.327	842.271	1011.95	1201.67	982.962	1070.1	917.324	1264.68	1009.99	1220.86	-0.504123	0.0967555	-5.21027	1.89e-07	2.76e-06	NA
ENSRNOG00000059243.1	16.9174	10.638	12.805	13.377	10.6944	7.13163	17.8343	1.7598	13.6976	8.75082	4.46439	3.11933	10.0992	6.15986	4.17294	8.23099	9.05395	3.58668	4.69232	5.71723	10.039	5.92146	8.38198	7.74113	12.9616	7.22159	8.66037	-0.504099	0.35892	-1.40449	0.160173	0.347393	NA
ENSRNOG00000011014.7	6.76698	11.6051	27.5801	12.541	7.63888	24.9607	3.56687	24.6372	4.2805	21.8771	7.14303	11.4375	13.6696	18.4796	17.735	14.1103	11.0659	3.58668	0	16.1988	8.03121	10.856	3.72532	10.6441	0	9.53607	11.6028	-0.504069	0.41778	-1.20654	0.227608	0.436152	Copg2
ENSRNOG00000061106.1	134.494	106.38	97.5153	132.098	75.625	81.1223	135.541	186.539	136.12	98.0092	132.146	100.858	118.037	108.824	124.145	103.475	107.641	75.3203	83.2887	71.4654	55.2146	35.5288	82.8885	63.8643	88.8793	83.378	100.708	-0.503992	0.165131	-3.05207	0.00227271	0.0127228	NA
ENSRNOG00000017708.3	10.1505	4.83544	3.94001	5.85245	9.93055	0	10.7006	6.1593	3.4244	4.37541	4.46439	6.23866	5.83931	5.13322	3.1297	2.35171	6.03597	0.89667	0	4.76436	8.03121	6.90837	3.72532	2.90292	5.55496	4.11953	4.97942	-0.503796	0.467636	-1.07733	0.281335	NA	Pcbp1
ENSRNOG00000000437.7	9.30459	12.5722	11.82	2.50819	16.0417	8.91454	0	16.7181	8.561	4.37541	0.892878	4.15911	7.98897	18.4796	0	4.70342	10.0599	0	7.03848	0	3.0117	12.8298	0.931331	8.70877	1.85165	5.63456	6.81177	-0.503589	0.587013	-0.857884	0.390957	0.607483	Agpat1
ENSRNOG00000018282.6	548.125	522.228	782.093	404.655	543.125	611.537	380.466	460.188	517.941	616.058	628.586	598.912	551.159	393.205	430.856	281.03	506.015	317.421	468.059	358.28	325.264	371.078	450.764	369.639	396.254	388.989	470.074	-0.503114	0.105351	-4.77558	1.79e-06	2.19e-05	Gda
ENSRNOG00000020029.5	88.8166	69.6304	106.38	97.8195	67.9861	75.7736	85.6048	52.794	41.0928	69.1315	61.6086	65.506	73.512	49.2789	37.5564	62.3204	66.3956	36.7635	41.0578	60.0309	60.2341	41.4502	56.8112	83.2172	22.2198	51.4447	62.4783	-0.502616	0.173928	-2.88979	0.00385505	0.0199139	Mcrip2
ENSRNOG00000052724.1	6.76698	0.967089	6.89502	5.85245	8.40277	4.45727	3.56687	13.1985	16.2659	12.2512	7.14303	19.7558	8.79357	3.07993	7.30264	4.70342	8.04795	19.7267	10.5577	6.6701	5.01951	0	0.931331	5.80585	1.85165	6.1414	7.46749	-0.502049	0.46175	-1.08727	0.276916	0.492333	NA
ENSRNOG00000004841.4	10.1505	14.5063	40.3851	18.3934	10.6944	8.02309	20.2122	10.5588	10.2732	17.5016	19.6433	27.0342	17.2814	9.23979	6.25941	0	6.03597	4.48335	48.0963	19.0574	14.0546	5.92146	15.8326	14.5146	1.85165	12.1123	14.6968	-0.501078	0.401583	-1.24776	0.21212	0.416762	Akap6
ENSRNOG00000009330.6	545.587	428.42	430.446	473.212	396.458	501.889	443.48	364.279	267.103	442.792	445.546	549.002	440.685	357.272	253.506	313.954	320.912	334.458	411.751	313.495	256.999	271.4	349.249	341.577	203.682	310.688	375.686	-0.501077	0.106154	-4.72026	2.36e-06	2.81e-05	NA
ENSRNOG00000053993.1	61.7487	45.4532	42.3551	38.4589	38.1944	38.3325	52.3141	82.7106	55.6465	52.5049	67.8587	36.3922	50.9975	55.4388	46.9455	42.3308	43.2578	26.9001	29.327	39.0677	29.1131	19.7382	22.3519	29.9969	51.8463	36.3595	43.6785	-0.501016	0.189297	-2.64672	0.00812775	0.0364776	LOC120097256
ENSRNOG00000014653.3	12.6881	11.6051	1.97001	4.18032	12.2222	0	13.0785	4.3995	5.9927	20.1269	6.25015	2.07955	7.88275	2.05329	9.38911	1.17586	4.02398	0	5.8654	23.8218	0	5.92146	12.1073	0	1.85165	5.51749	6.70012	-0.500799	0.603692	-0.829561	0.406787	0.621729	Arl11
ENSRNOG00000001728.7	32.1431	38.6836	44.3252	22.5737	29.0278	41.0069	21.4012	51.9141	41.0928	48.1295	40.1795	29.1138	36.6326	18.4796	12.5188	44.6825	35.2098	11.6567	25.8078	22.8689	40.156	6.90837	19.558	16.4499	62.9562	26.4377	31.5352	-0.500739	0.259198	-1.93188	0.0533741	0.158852	Fam43a
ENSRNOG00000039048.2	27.9138	21.276	11.82	28.4262	18.3333	20.5034	19.0233	20.2377	29.1074	13.1262	18.7504	11.4375	19.9963	14.373	5.21617	16.462	15.0899	11.6567	16.4231	20.9632	19.0741	24.6727	6.51932	9.67642	9.25826	14.1154	17.0558	-0.50056	0.262818	-1.90459	0.0568335	0.165995	Cd200r1
ENSRNOG00000013286.6	86.2789	120.886	79.7853	150.491	143.611	106.974	112.951	115.267	55.6465	83.1328	104.467	86.3015	103.816	70.8384	69.8967	42.3308	79.4736	121.05	83.2887	71.4654	70.2731	78.9528	58.6739	75.476	55.5496	73.1058	88.4609	-0.500486	0.156597	-3.19602	0.00139338	0.00848694	Pdcl3
ENSRNOG00000012146.7	76.1285	103.479	107.365	102.836	64.1666	83.7967	104.628	37.8357	66.7758	60.3807	106.253	89.4208	83.5888	32.8526	61.5508	31.7481	53.3177	87.8737	69.2117	109.58	66.2575	70.0706	67.0558	34.8351	18.5165	58.5725	71.0806	-0.500011	0.206222	-2.42462	0.0153242	0.0611448	Pomt2
ENSRNOG00000004019.3	41.4477	30.9468	35.4601	84.4424	63.4027	59.7274	64.2036	64.2327	36.8123	84.883	30.3579	39.5115	52.9524	29.7727	31.297	44.6825	34.2038	44.8335	32.8462	25.7275	41.1599	27.6335	54.0172	54.1879	27.7748	37.3447	45.1485	-0.499345	0.200395	-2.49181	0.0127094	0.0527107	Phlda1
ENSRNOG00000000456.6	380.642	364.593	328.006	330.245	318.541	320.032	443.48	393.315	306.484	325.531	258.935	311.933	340.145	275.141	238.901	253.985	249.487	312.041	199.424	251.558	236.921	179.618	217	235.137	233.308	240.21	290.177	-0.499343	0.0912413	-5.47278	4.43e-08	7.08e-07	Psmb8
ENSRNOG00000013737.6	70.2074	113.149	49.2502	109.524	84.0277	99.8428	104.628	135.505	116.43	80.5076	104.467	71.7446	94.9403	76.9983	58.4211	48.2101	69.4136	37.6601	53.9617	45.7378	97.3784	96.7172	75.4378	74.5084	72.2145	67.2216	81.0809	-0.49897	0.164739	-3.02886	0.0024548	0.013558	Bcar3
ENSRNOG00000046257.2	172.558	209.858	155.631	141.295	228.403	224.646	216.39	175.1	198.615	171.516	210.719	129.972	186.225	124.224	142.923	134.048	120.719	151.537	102.058	148.648	183.714	112.508	131.318	135.47	87.0277	131.183	158.704	-0.498777	0.115404	-4.32203	1.55e-05	0.000158343	Ctdspl
ENSRNOG00000018774.5	4405.3	4008.58	3324.39	5397.63	4505.41	4188.94	3094.85	4082.74	3618.74	4134.76	3588.48	3208.75	3963.21	2674.41	2831.34	2468.12	3286.58	2784.16	2977.28	2918.65	2950.47	2919.28	2723.21	2793.58	2334.93	2805.17	3384.19	-0.498474	0.077317	-6.44714	1.14e-10	2.57e-09	Rps14
ENSRNOG00000027451.6	19.4551	11.6051	6.89502	15.8852	27.5	14.2633	10.7006	25.5171	13.6976	27.1276	29.465	16.6364	18.229	9.23979	21.9079	8.23099	10.0599	15.2434	5.8654	29.539	16.0624	10.856	7.45065	13.547	5.55496	12.7965	15.5127	-0.498318	0.300032	-1.66089	0.0967364	0.242077	Mettl25
ENSRNOG00000028041.7	5.07523	14.5063	17.7301	15.8852	25.9722	25.8522	17.8343	16.7181	23.1147	10.501	10.7145	53.0286	19.7444	1.02664	9.38911	11.7586	11.0659	24.2101	30.5001	1.90574	18.0702	22.6989	16.764	8.70877	11.1099	13.934	16.8392	-0.498176	0.363722	-1.36966	0.170793	0.362179	Tnnt1
ENSRNOG00000014832.6	53.2899	42.5519	36.4451	76.0818	80.2083	40.1154	68.9594	61.593	77.9051	53.38	43.751	47.8297	56.8426	83.1581	54.2482	45.8584	30.1798	31.3835	50.4424	51.4551	31.1209	24.6727	33.5279	27.094	18.5165	40.1381	48.4904	-0.497757	0.203823	-2.4421	0.0146019	0.0588468	Mapkapk3
ENSRNOG00000060735.1	245.303	241.772	263.981	169.721	219.236	246.041	128.407	184.779	232.859	198.644	248.22	224.592	216.963	120.117	170.047	175.203	225.343	155.124	109.096	126.732	129.503	156.919	150.876	177.078	148.132	153.681	185.322	-0.497712	0.118307	-4.20694	2.59e-05	0.00025226	NA
ENSRNOG00000061595.1	20.3009	10.638	17.7301	8.36064	4.58333	21.3949	8.32269	17.598	13.6976	5.25049	12.5003	10.3978	12.5646	7.18651	5.21617	9.40685	16.0959	3.58668	0	3.81149	9.03511	8.88219	14.9013	8.70877	22.2198	9.08757	10.8261	-0.497531	0.368011	-1.35195	0.176393	0.370286	Tfec
ENSRNOG00000004249.6	12.6881	12.5722	5.91002	27.5901	2.29167	11.5889	23.7791	7.0392	5.1366	3.50033	4.46439	10.3978	10.5799	2.05329	1.04323	2.35171	10.0599	8.9667	2.34616	3.81149	3.0117	16.7775	5.58799	0	37.0331	7.75356	9.16671	-0.497322	0.513069	-0.969308	0.332392	0.55101	Tlr7
ENSRNOG00000049970.1	16.9174	3.86836	19.7001	3.34425	7.63888	3.56582	4.75582	9.6789	6.8488	8.75082	6.25015	2.07955	7.78324	2.05329	3.1297	3.52757	7.04196	4.48335	1.17308	10.4816	10.039	0.98691	1.86266	6.77349	16.6649	5.68479	6.73401	-0.497045	0.458995	-1.0829	0.278854	0.49414	NA
ENSRNOG00000003622.7	428.011	299.798	307.321	442.278	422.43	320.032	379.277	498.024	372.404	331.656	271.435	438.786	375.954	311.073	236.814	271.623	320.912	239.411	241.654	221.066	224.874	235.871	308.271	264.166	327.743	266.957	321.455	-0.496969	0.101903	-4.87688	1.08e-06	1.39e-05	Cybb
ENSRNOG00000010620.7	120.96	128.623	106.38	152.164	142.847	123.021	95.1165	174.22	193.479	92.7587	126.789	134.131	132.541	63.6519	126.231	104.651	75.4496	69.9403	80.9425	114.345	120.468	114.482	112.691	72.5731	70.3628	93.8157	113.178	-0.496833	0.141691	-3.50646	0.00045411	0.00322897	Ndc1
ENSRNOG00000005284.3	6.76698	15.4734	9.85003	25.0819	13.75	7.13163	17.8343	34.3161	9.4171	21.8771	23.2148	16.6364	16.7792	4.10658	10.4323	9.40685	24.1439	0.89667	16.4231	9.52872	31.1209	10.856	13.0386	1.93528	11.1099	11.9166	14.3479	-0.496212	0.372771	-1.33114	0.183142	0.379742	Itpka
ENSRNOG00000052328.1	5.07523	5.80253	5.91002	2.50819	5.34722	11.5889	4.75582	8.799	11.1293	3.50033	7.14303	9.35799	6.74313	6.15986	11.4756	1.17586	6.03597	2.69001	1.17308	3.81149	2.0078	5.92146	3.72532	4.83821	9.25826	4.85607	5.7996	-0.49618	0.416305	-1.19187	0.233313	NA	NA
ENSRNOG00000009950.6	8.45872	11.6051	4.92502	5.85245	16.0417	28.5265	7.13373	4.3995	17.9781	8.75082	19.6433	21.8353	12.9292	2.05329	2.08647	9.40685	10.0599	4.48335	7.03848	11.4345	13.0507	7.89528	7.45065	10.6441	27.7748	9.44819	11.1887	-0.49598	0.379135	-1.30819	0.19081	0.389985	Msantd2
ENSRNOG00000016351.7	0	2.90127	11.82	3.34425	16.8055	4.45727	26.157	1.7598	1.7122	16.6266	10.7145	5.19889	8.45812	4.10658	2.08647	18.8137	3.01798	6.27669	0	5.71723	8.03121	5.92146	1.86266	8.70877	7.40661	5.99578	7.22695	-0.495908	0.529381	-0.936769	0.348877	0.567532	Frrs1
ENSRNOG00000031205.4	46.523	55.1241	19.7001	59.3605	45.0694	35.6582	23.7791	35.196	39.3806	39.3787	33.9294	23.9149	38.0845	20.5329	30.2538	35.2757	43.2578	26.9001	15.25	22.8689	32.1248	25.6597	27.9399	16.4499	29.6264	27.1783	32.6314	-0.495439	0.206349	-2.40098	0.0163513	0.0642859	RGD1563124
ENSRNOG00000036300.1	203.855	347.185	392.031	211.524	404.097	452.859	199.745	348.441	347.577	249.398	244.649	329.609	310.914	263.847	214.906	202.247	253.511	230.444	172.443	319.212	203.792	244.754	181.61	215.784	138.874	220.119	265.516	-0.495168	0.136313	-3.63258	0.000280607	0.00211838	NA
ENSRNOG00000004273.6	593.802	497.084	488.562	758.31	578.264	614.212	670.571	479.546	511.092	627.434	487.512	612.429	576.568	338.792	463.196	362.164	341.032	333.561	479.79	417.358	464.806	446.083	461.009	456.727	338.852	408.614	492.591	-0.495116	0.0901568	-5.49173	3.98e-08	6.41e-07	Ifitm1
ENSRNOG00000003148.5	78.6661	117.985	75.8453	102	87.8472	107.866	52.3141	65.1126	98.4515	121.636	79.4662	91.5004	89.8909	81.1049	35.47	64.6721	82.4915	67.2503	43.404	57.1723	89.3472	53.2931	40.0472	81.2819	72.2145	63.9791	76.935	-0.493976	0.161057	-3.06708	0.00216161	0.012196	NA
ENSRNOG00000002012.6	5.07523	25.1443	12.805	15.8852	3.81944	1.78291	7.13373	0	7.7049	1.75016	14.2861	4.15911	8.29551	4.10658	4.17294	1.17586	7.04196	6.27669	0	3.81149	13.0507	7.89528	6.51932	13.547	1.85165	5.78745	7.04148	-0.4939	0.514704	-0.959581	0.337266	0.556013	Donson
ENSRNOG00000004763.7	99.8129	132.491	133.96	88.6227	117.639	104.3	120.085	131.105	184.918	133.013	120.539	147.648	126.178	83.1581	87.6317	84.6616	57.3417	73.5269	73.904	106.722	122.476	147.05	75.4378	73.5408	88.8793	89.5274	107.853	-0.493708	0.1401	-3.52396	0.000425156	0.00305982	Sirpa
ENSRNOG00000000552.7	16.0716	15.4734	36.4451	20.0655	19.8611	2.67436	14.2675	14.9583	29.1074	8.75082	15.1789	5.19889	16.5044	5.13322	19.8215	12.9344	0	11.6567	8.21156	22.8689	22.0858	5.92146	10.2446	10.6441	11.1099	11.7193	14.1119	-0.493498	0.373899	-1.31987	0.186878	0.384342	Col13a1
ENSRNOG00000015260.5	42.2936	23.2101	25.6101	56.8523	14.5139	41.8983	53.503	37.8357	28.2513	43.7541	39.2866	16.6364	35.3038	26.6927	20.8647	21.1654	25.1499	21.5201	37.5386	18.1046	13.0507	22.6989	37.2532	25.1587	33.3297	25.2106	30.2572	-0.492908	0.228561	-2.15657	0.0310391	0.105743	NA
ENSRNOG00000025014.5	5.9211	9.67089	7.88003	3.34425	3.81944	9.80599	9.51165	6.1593	5.1366	3.50033	10.7145	8.31822	6.98186	2.05329	7.30264	9.40685	2.01199	4.48335	4.69232	2.85861	1.0039	6.90837	9.31331	3.87057	5.55496	4.95501	5.96844	-0.492327	0.403309	-1.22072	0.222193	0.429061	RGD1563956
ENSRNOG00000000392.6	206.393	197.286	200.941	162.196	168.055	232.669	223.524	191.818	224.298	223.146	189.29	165.325	198.745	121.144	104.323	162.268	107.641	138.087	85.6348	128.638	155.605	187.513	135.974	205.14	164.797	141.397	170.071	-0.491809	0.118146	-4.16273	3.14e-05	0.000300991	Supv3l1
ENSRNOG00000007859.5	115.039	79.3013	87.6653	102.836	93.1944	56.1616	70.1484	96.789	78.7612	65.6312	59.8228	125.813	85.9302	44.1457	52.1617	87.0134	40.2398	49.3169	61.0002	57.1723	93.3628	40.4633	72.6438	52.2526	88.8793	61.5543	73.7423	-0.491446	0.166338	-2.95449	0.00313184	0.016715	Cep83
ENSRNOG00000036293.1	67.6698	86.0709	101.455	81.0982	106.18	119.455	71.3373	79.191	113.005	84.883	71.4303	80.0628	88.4866	68.7851	70.9399	62.3204	60.3597	60.9736	49.2694	92.4285	64.2497	61.1884	38.1846	62.8967	64.8078	63.0336	75.7601	-0.4913	0.137359	-3.57677	0.00034787	0.00256258	NA
ENSRNOG00000019706.6	67.6698	56.0912	109.335	74.4097	81.7361	61.5103	77.2821	95.9091	59.927	63.0059	71.4303	69.6651	73.9977	35.9325	29.2106	79.9582	61.3657	59.1802	56.3078	53.3608	50.1951	43.424	74.5065	36.7704	51.8463	52.6715	63.3346	-0.490788	0.158968	-3.08733	0.0020196	0.0115277	Phox2a
ENSRNOG00000038365.4	44.8312	42.5519	30.5351	47.6556	77.1527	65.9676	43.9914	68.6322	62.4953	77.0072	88.3949	85.2617	61.2064	52.3588	28.1673	35.2757	60.3597	82.4936	35.1924	42.8792	42.1638	19.7382	32.5966	24.191	70.3628	43.8149	52.5107	-0.490742	0.212527	-2.30908	0.0209391	0.0779915	NA
ENSRNOG00000017412.3	13.534	3.86836	26.5951	20.0655	19.8611	19.612	19.0233	13.1985	0	13.1262	11.6074	11.4375	14.3274	2.05329	1.04323	10.5827	6.03597	5.38002	10.5577	30.4919	10.039	19.7382	4.65666	5.80585	16.6649	10.2541	12.2908	-0.490697	0.425584	-1.15299	0.248913	0.460753	NA
ENSRNOG00000002171.9	98.1212	82.2026	117.215	63.5408	73.3333	67.7505	111.762	84.4704	88.1783	87.5082	153.575	155.967	98.6353	100.611	45.9023	83.4858	36.2158	28.6934	48.0963	76.2297	56.2185	45.3978	108.966	87.0877	129.616	70.5433	84.5893	-0.490646	0.20433	-2.40125	0.0163394	0.0642709	Phldb2
ENSRNOG00000019549.8	79.512	55.1241	98.5003	62.7048	71.0416	89.1454	55.8809	61.593	36.8123	70.0066	75.8946	74.864	69.2566	80.0782	44.8591	69.3755	63.3776	65.4569	37.5386	35.2562	28.1092	65.136	54.0172	16.4499	29.6264	49.1068	59.1817	-0.490581	0.198172	-2.47554	0.0133036	0.0546516	Akap12
ENSRNOG00000016322.2	35.5266	2.90127	14.7751	13.377	26.7361	16.0462	7.13373	8.799	19.6903	11.3761	21.4291	21.8353	16.6355	25.6661	7.30264	15.2861	1.00599	8.07003	15.25	20.9632	8.03121	11.8429	16.764	7.74113	3.70331	11.8022	14.2188	-0.490568	0.360203	-1.36192	0.173223	0.365472	NA
ENSRNOG00000021840.6	389.101	293.995	503.337	242.458	257.43	328.055	275.838	261.33	368.979	350.908	352.687	492.854	343.081	234.075	235.771	277.502	234.397	237.618	306.174	215.349	177.691	217.12	282.193	218.687	299.968	244.712	293.897	-0.489698	0.117675	-4.16143	3.16e-05	0.000302188	Cped1
ENSRNOG00000019742.5	1526.8	1603.43	1786.8	1443.88	1866.18	1732.99	1870.23	1631.34	1514.44	1594.4	1723.25	1553.43	1653.93	1179.61	1058.88	1140.58	1141.8	1045.52	1102.7	1331.16	1174.56	1309.63	1271.27	1241.48	1131.36	1177.38	1415.66	-0.489493	0.0579383	-8.44853	2.95e-17	1.11e-15	Stat3
ENSRNOG00000058222.1	11.8422	12.5722	17.7301	11.7049	18.3333	9.80599	3.56687	5.2794	23.9708	7.87574	8.92878	23.9149	12.9604	16.4263	13.562	7.05514	18.1079	2.69001	5.8654	8.57584	8.03121	11.8429	6.51932	7.74113	3.70331	9.17671	11.0686	-0.488231	0.345452	-1.41331	0.157565	0.343645	NA
ENSRNOG00000000827.6	280.83	290.127	237.386	394.622	410.972	473.362	397.111	459.308	464.862	285.277	309.829	268.262	355.996	179.663	171.09	146.982	312.864	180.231	167.75	179.14	192.749	150.997	382.777	601.873	383.292	254.117	305.057	-0.487325	0.223769	-2.1778	0.0294209	0.101521	Ier3
ENSRNOG00000001769.7	51.5982	68.6633	82.7403	76.0818	136.736	44.5727	96.3054	85.3503	129.271	105.01	83.9306	108.137	89.033	36.9592	53.2049	55.2652	37.2218	52.9035	130.212	83.8527	67.2614	63.1622	70.7812	62.8967	48.143	63.4886	76.2608	-0.48728	0.190241	-2.56138	0.0104259	0.0449803	Tnk2
ENSRNOG00000013133.3	795.12	710.81	661.922	928.031	1039.65	1047.46	812.057	978.449	811.583	916.211	1082.17	981.55	897.084	583.134	648.892	506.794	605.609	600.769	367.174	637.471	481.873	393.777	913.636	864.104	1085.07	640.692	768.888	-0.486962	0.153301	-3.17651	0.00149058	0.0089578	Foxa2
ENSRNOG00000034150.5	16.0716	14.5063	13.79	10.8688	19.8611	8.02309	9.51165	11.4387	13.6976	20.1269	24.1077	16.6364	14.8867	8.21315	14.6053	11.7586	9.05395	4.48335	10.5577	20.9632	7.02731	8.88219	6.51932	16.4499	9.25826	10.6477	12.7672	-0.486509	0.287372	-1.69296	0.0904634	0.231632	Ftl1l1
ENSRNOG00000014019.6	12.6881	36.7494	25.6101	24.2458	55	28.5265	35.6687	49.2744	43.6611	30.6279	30.3579	24.9547	33.1137	13.3464	22.9512	19.9896	34.2038	15.2434	15.25	35.2562	25.0975	11.8429	39.1159	11.6117	42.588	23.8747	28.4942	-0.486404	0.250671	-1.94041	0.0523304	0.156574	Tbc1d7
ENSRNOG00000061231.1	27.9138	29.9798	20.6851	12.541	17.5694	51.7043	0	25.5171	7.7049	18.3767	17.8576	21.8353	20.9737	15.3997	25.0376	21.1654	19.1139	4.48335	4.69232	32.3976	18.0702	28.6204	4.65666	0	5.55496	14.9327	17.9532	-0.486138	0.422872	-1.14961	0.250304	0.462206	Selenom
ENSRNOG00000061450.1	44.8312	35.7823	68.9502	38.4589	35.1389	50.8129	28.5349	45.7548	40.2367	54.2551	49.1083	31.1933	43.5881	44.1457	30.2538	27.0447	19.1139	16.1401	79.7694	30.4919	26.1014	31.5811	15.8326	16.4499	40.7364	31.4717	37.5299	-0.48531	0.228657	-2.12244	0.033801	0.112965	Homer2
ENSRNOG00000007956.7	9.30459	6.76962	16.7451	16.7213	6.875	14.2633	7.13373	7.0392	0.8561	15.7515	1.78576	10.3978	9.47024	2.05329	9.38911	9.40685	8.04795	8.9667	4.69232	12.3873	3.0117	7.89528	6.51932	2.90292	5.55496	6.73564	8.10294	-0.485169	0.4005	-1.21141	0.22574	0.433383	Styx
ENSRNOG00000000569.6	46.523	40.6177	20.6851	32.6065	22.1528	34.7667	55.8809	27.2769	17.9781	32.378	50.8941	44.7104	35.5392	13.3464	22.9512	28.2205	19.1139	31.3835	35.1924	25.7275	46.1795	15.7906	27.9399	30.9645	3.70331	25.0428	30.291	-0.484346	0.24258	-1.99664	0.045864	0.142648	Vsir
ENSRNOG00000007981.6	18.6092	11.6051	16.7451	23.4098	8.40277	18.7205	13.0785	6.1593	5.1366	7.87574	13.3932	20.7955	13.6609	12.3197	9.38911	10.5827	1.00599	7.17336	28.1539	16.1988	6.02341	5.92146	1.86266	3.87057	16.6649	9.93055	11.7957	-0.483743	0.377991	-1.27977	0.200625	0.401687	Klhl23
ENSRNOG00000005496.5	41.4477	67.6962	41.3701	25.918	35.9028	51.7043	72.5263	57.1935	71.9124	42.879	68.7516	34.3126	50.9679	33.8792	33.3835	50.5618	28.1678	33.1768	28.1539	40.9735	47.1834	14.8036	42.8412	35.8027	49.9946	36.5768	43.7724	-0.483686	0.196661	-2.45948	0.0139137	0.0566206	Ing3
ENSRNOG00000036397.1	76.9744	64.795	98.5003	69.3933	108.472	116.78	73.7153	119.666	105.3	74.382	76.7875	86.3015	89.2557	59.5453	82.4155	59.9687	55.3297	65.4569	55.1348	97.1929	65.2536	56.2539	48.4292	57.0909	64.8078	63.9066	76.5812	-0.483425	0.140924	-3.43039	0.000602717	0.00410913	NA
ENSRNOG00000038610.3	14.3798	20.3089	18.7151	10.0328	14.5139	11.5889	13.0785	25.5171	14.5537	18.3767	17.8576	16.6364	16.2966	16.4263	9.38911	5.87928	15.0899	10.76	4.69232	14.2931	11.0429	16.7775	8.38198	16.4499	9.25826	11.5367	13.9167	-0.482541	0.262672	-1.83705	0.0662029	0.184496	LOC108352348
ENSRNOG00000010603.3	74.4367	79.3013	12.805	74.4097	80.2083	41.8983	57.0699	34.3161	35.9562	35.8784	70.5374	46.79	53.6339	18.4796	37.5564	37.6274	43.2578	41.2468	42.2309	39.0677	38.1482	27.6335	36.3219	46.4468	55.5496	38.6306	46.1322	-0.482471	0.218081	-2.21235	0.0269424	0.0952461	Gzma
ENSRNOG00000051036.1	64.2863	82.2026	94.5603	104.508	76.3888	61.5103	72.5263	90.6297	69.3441	77.0072	62.5015	74.864	77.5274	50.3055	32.3403	56.4411	40.2398	76.217	61.0002	86.7113	49.1912	47.3717	42.8412	82.2495	37.0331	55.1618	66.3446	-0.482403	0.158461	-3.04429	0.00233226	0.0130025	NA
ENSRNOG00000002775.6	7.61285	16.4405	7.88003	17.5573	0.763888	2.67436	5.94478	5.2794	11.9854	7.00066	10.7145	15.5967	9.12087	8.21315	9.38911	7.05514	6.03597	2.69001	3.51924	4.76436	9.03511	10.856	4.65666	1.93528	11.1099	6.605	7.86293	-0.482256	0.404051	-1.19355	0.232653	0.442429	Npl
ENSRNOG00000054770.1	320.585	228.233	191.091	297.639	213.889	218.406	240.169	300.926	208.032	260.775	222.327	308.814	250.907	160.156	158.572	201.071	171.019	199.957	158.366	187.716	192.749	197.382	135.974	185.787	211.088	179.987	215.447	-0.482112	0.100933	-4.77655	1.78e-06	2.19e-05	Rdh11
ENSRNOG00000059927.1	340.041	341.382	273.831	305.999	297.153	322.706	424.457	376.597	295.355	329.906	263.399	280.74	320.964	292.593	260.809	246.93	271.618	221.478	212.327	202.009	237.925	182.578	209.55	178.046	242.567	229.869	275.416	-0.482098	0.0937529	-5.14222	2.72e-07	3.85e-06	NA
ENSRNOG00000058474.1	8.45872	16.4405	19.7001	15.8852	12.2222	17.8291	5.94478	17.598	18.8342	13.1262	14.2861	15.5967	14.6601	11.2931	10.4323	4.70342	15.0899	12.5534	4.69232	10.4816	6.02341	21.712	6.51932	9.67642	12.9616	10.5116	12.5859	-0.481627	0.288225	-1.67101	0.0947199	0.238569	NA
ENSRNOG00000011116.7	9.30459	7.73671	20.6851	22.5737	8.40277	16.0462	19.0233	9.6789	13.6976	35.0033	20.5362	14.5569	16.4371	14.373	13.562	10.5827	6.03597	10.76	1.17308	10.4816	9.03511	9.8691	15.8326	9.67642	33.3297	12.0593	14.2482	-0.480871	0.322964	-1.48893	0.136506	0.31028	Snx25
ENSRNOG00000016474.6	73.5909	78.3342	39.4001	76.9179	89.3749	63.2932	83.2269	58.9533	56.5026	59.5056	78.5733	55.1082	67.7318	57.4921	62.5941	39.9791	39.2338	35.8668	30.5001	44.785	61.238	74.0182	67.9872	33.8675	31.4781	48.2533	57.9925	-0.480758	0.169387	-2.83822	0.00453655	0.0227656	Tspan3
ENSRNOG00000017093.6	290.134	284.324	207.836	209.852	226.111	317.358	258.003	315.004	287.65	260.775	270.542	234.99	263.548	162.21	162.745	183.434	155.929	174.851	116.135	284.909	195.761	240.806	137.837	212.881	242.567	189.172	226.36	-0.480579	0.118883	-4.04246	5.29e-05	0.000475906	Pxdc1
ENSRNOG00000009094.4	3759.06	3738.77	2905.76	3581.7	3584.93	3540.86	2759.57	3172.04	3240.34	3341.94	2583.99	2661.83	3239.23	2379.76	2456.82	2236.48	2194.07	2652.35	1783.08	2303.09	2464.58	2264.96	2169.07	2379.43	2583.06	2322.23	2780.73	-0.480515	0.0721897	-6.65629	2.81e-11	6.78e-10	Nudt4
ENSRNOG00000028236.6	31.2973	41.5848	23.6401	42.6392	54.2361	41.0069	32.1018	40.4754	37.6684	43.7541	70.5374	28.074	40.5846	34.9059	50.0752	25.8688	27.1618	28.6934	23.4616	26.6804	10.039	19.7382	40.0472	18.3852	48.143	29.4333	35.009	-0.480123	0.217876	-2.20365	0.0275491	0.0966975	RGD1309104
ENSRNOG00000004588.6	26.222	35.7823	15.7601	31.7704	25.9722	13.3718	30.9128	14.0784	20.5464	17.5016	22.322	15.5967	22.4864	15.3997	28.1673	17.6378	13.0779	17.9334	16.4231	19.0574	23.0897	9.8691	9.31331	5.80585	18.5165	16.1909	19.3387	-0.479844	0.253374	-1.89382	0.0582492	0.168696	Zbed4
ENSRNOG00000018251.7	499.064	438.091	357.556	575.212	422.43	435.03	388.789	500.663	399.799	434.041	446.439	371.2	439.026	363.432	344.267	283.381	349.08	323.698	252.212	345.892	285.108	286.204	375.326	304.807	259.231	314.387	376.706	-0.479534	0.0861496	-5.5663	2.6e-08	4.29e-07	Mrc1
ENSRNOG00000008301.7	290.98	235.97	228.521	293.458	301.736	264.762	273.46	230.534	265.391	239.773	235.72	250.586	259.241	171.45	222.209	146.982	164.983	147.054	207.635	166.753	193.753	160.866	166.708	284.487	201.83	186.226	222.733	-0.479458	0.0999543	-4.79678	1.61e-06	2.01e-05	Tagln2
ENSRNOG00000031540.5	21.9927	29.9798	16.7451	192.295	35.1389	17.8291	22.5902	21.1176	25.683	16.6266	21.4291	14.5569	36.3319	14.373	17.735	4.70342	20.1199	9.86337	2.34616	35.2562	21.0819	34.5418	9.31331	7.74113	9.25826	15.5278	18.684	-0.479357	0.303105	-1.58149	0.113767	0.272699	LOC100362384
ENSRNOG00000005326.6	16.9174	35.7823	20.6851	32.6065	23.6805	29.418	30.9128	35.196	24.8269	33.2531	33.0365	11.4375	27.3127	8.21315	29.2106	8.23099	20.1199	30.4868	26.9808	40.0206	9.03511	4.93455	24.2146	14.5146	18.5165	19.5399	23.4263	-0.478887	0.276748	-1.73041	0.0835577	0.21827	Cnrip1
ENSRNOG00000023473.7	1.69174	9.67089	16.7451	8.36064	20.625	0	9.51165	14.0784	5.9927	12.2512	16.0718	8.31822	10.2764	17.4529	13.562	8.23099	10.0599	0	0	0	10.039	0	1.86266	18.3852	9.25826	7.40425	8.84035	-0.478779	0.567407	-0.843801	0.398781	0.615309	Rnf122
ENSRNOG00000012060.7	52.4441	70.5975	73.8753	66.049	77.9166	59.7274	72.5263	35.196	94.171	49.0046	49.1083	81.1026	65.1432	61.5986	52.1617	52.9135	33.1978	42.1435	41.0578	56.2194	49.1912	72.0444	21.4206	32.8998	46.2913	46.7616	55.9524	-0.47829	0.178119	-2.68523	0.00724803	0.0333267	Gucy1b1
ENSRNOG00000009046.5	70.2074	82.2026	41.3701	58.5245	119.167	105.192	79.66	108.228	88.1783	77.8823	79.4662	93.5799	83.6381	48.2523	66.767	59.9687	51.3057	95.047	35.1924	73.3711	48.1873	90.7957	45.6352	39.6733	66.6595	60.0713	71.8547	-0.477909	0.173218	-2.75901	0.00579767	0.0278407	Phf13
ENSRNOG00000014515.8	10.9963	13.5392	5.91002	13.377	5.34722	0	4.75582	9.6789	19.6903	8.75082	11.6074	13.5171	9.76418	11.2931	7.30264	3.52757	3.01798	5.38002	5.8654	0.952872	4.0156	8.88219	5.58799	13.547	16.6649	7.16977	8.46698	-0.477789	0.412988	-1.15691	0.24731	0.45868	Cdc14a
ENSRNOG00000004448.7	968.523	896.491	746.633	833.555	850.972	829.052	851.292	866.702	887.776	746.445	728.589	599.951	817.165	714.544	754.258	640.842	575.429	672.503	405.886	588.875	611.376	536.879	505.713	518.656	512.908	586.489	701.827	-0.477731	0.0880123	-5.42801	5.7e-08	9.01e-07	Acss3
ENSRNOG00000001544.7	27.0679	15.4734	3.94001	29.2622	22.9167	13.3718	55.8809	13.1985	4.2805	19.2518	17.8576	12.4773	19.5816	9.23979	52.1617	3.52757	19.1139	26.0034	1.17308	11.4345	7.02731	3.94764	12.1073	10.6441	11.1099	13.9575	16.7695	-0.477261	0.414549	-1.15128	0.249618	0.461741	Cyyr1
ENSRNOG00000058938.1	10.1505	6.76962	3.94001	5.85245	0.763888	1.78291	13.0785	0.8799	1.7122	7.00066	2.67863	1.03978	4.63742	5.13322	1.04323	2.35171	8.04795	5.38002	2.34616	0.952872	1.0039	0.98691	0.931331	10.6441	0	3.23511	3.93627	-0.477192	0.594615	-0.802523	0.42225	NA	Camkv
ENSRNOG00000045989.2	49.9064	66.7291	60.0852	105.344	103.889	100.734	40.4245	41.3553	65.0636	228.396	312.507	257.865	119.358	95.4779	142.923	143.454	84.5035	79.8036	52.7886	99.0986	72.2809	69.0837	54.9485	60.9614	74.0661	85.7825	102.57	-0.476711	0.32805	-1.45317	0.146177	0.325587	NA
ENSRNOG00000004794.8	25.3762	11.6051	4.92502	9.1967	16.0417	8.02309	7.13373	4.3995	10.2732	35.0033	19.6433	12.4773	13.6748	8.21315	2.08647	18.8137	1.00599	3.58668	14.077	19.0574	4.0156	0.98691	5.58799	7.74113	37.0331	10.1838	11.9293	-0.476151	0.448073	-1.06266	0.287935	0.505064	Rtn1
ENSRNOG00000049016.1	17.7633	23.2101	17.7301	22.5737	22.1528	21.3949	14.2675	13.1985	16.2659	22.7521	12.5003	28.074	19.3236	13.3464	10.4323	9.40685	9.05395	15.2434	3.51924	21.916	13.0507	20.7251	17.6953	16.4499	14.8132	13.8044	16.564	-0.476117	0.250291	-1.90225	0.0571381	0.166425	NA
ENSRNOG00000002217.6	47.3688	25.1443	29.5501	61.8687	71.8055	56.1616	58.2588	51.0342	56.5026	54.2551	24.1077	44.7104	48.3973	41.0658	33.3835	18.8137	33.1978	45.7302	10.5577	48.5965	48.1873	61.1884	18.6266	36.7704	18.5165	34.5529	41.4751	-0.47555	0.231317	-2.05584	0.0397984	0.128138	Plac8
ENSRNOG00000002487.4	3.38349	5.80253	35.4601	8.36064	11.4583	8.91454	32.1018	6.1593	18.8342	10.501	18.7504	1.03978	13.3972	5.13322	21.9079	18.8137	3.01798	8.9667	10.5577	8.57584	23.0897	3.94764	8.38198	1.93528	0	9.52731	11.4622	-0.475303	0.456801	-1.0405	0.298106	0.515831	Mbnl3
ENSRNOG00000011439.6	29.6055	50.2886	19.7001	27.5901	32.8472	41.0069	41.6135	53.6739	50.5099	45.5043	31.2507	17.6762	36.7722	36.9592	10.4323	35.2757	10.0599	27.7968	28.1539	39.0677	44.1717	6.90837	29.8026	18.3852	31.4781	26.541	31.6566	-0.475157	0.255125	-1.86245	0.0625396	0.176826	Grk5
ENSRNOG00000010645.5	168.329	147.965	143.81	199.819	173.403	106.974	124.84	139.904	157.522	193.393	166.075	161.165	156.933	116.011	65.7238	70.5514	129.773	109.394	180.654	87.6642	144.562	99.6779	94.0645	172.24	83.3244	112.803	134.868	-0.474797	0.146158	-3.24852	0.00116009	0.00721213	Lgals3
ENSRNOG00000018985.7	57.5193	75.4329	65.9952	41.8032	73.3333	96.277	97.4944	54.5538	37.6684	51.6299	68.7516	70.7048	65.9303	33.8792	27.1241	38.8033	46.2757	39.4535	52.7886	43.8321	69.2692	45.3978	56.8112	68.7026	44.4397	47.2314	56.5809	-0.474656	0.175119	-2.71048	0.00671856	0.0313686	Grk2
ENSRNOG00000009751.7	6.76698	24.1772	21.6701	9.1967	14.5139	24.9607	32.1018	17.598	20.5464	20.1269	35.7151	10.3978	19.8143	11.2931	19.8215	8.23099	5.02997	25.1068	10.5577	12.3873	18.0702	11.8429	10.2446	13.547	25.9231	14.3379	17.0761	-0.474281	0.291988	-1.62432	0.104308	0.256072	Gpx7
ENSRNOG00000033343.5	11.8422	10.638	9.85003	19.2295	20.625	14.2633	27.346	10.5588	4.2805	29.7528	18.7504	7.27844	15.3679	7.18651	13.562	8.23099	8.04795	15.2434	24.6347	10.4816	8.03121	10.856	8.38198	2.90292	16.6649	11.1853	13.2766	-0.474096	0.326962	-1.45	0.147058	0.326356	Prss36
ENSRNOG00000017669.7	71.8991	119.919	101.455	136.278	97.0138	128.369	114.14	106.468	124.991	121.636	106.253	92.5402	110.08	63.6519	52.1617	59.9687	100.599	59.1802	87.981	68.6068	84.3277	28.6204	156.464	74.5084	118.506	79.548	94.8141	-0.473917	0.174953	-2.70882	0.00675227	0.0314714	Chd1l
ENSRNOG00000021209.4	378.105	450.663	383.166	368.704	393.403	433.247	477.96	364.279	339.016	412.164	512.512	477.258	415.873	361.379	263.938	329.24	294.756	286.934	357.789	281.097	275.069	338.51	310.133	235.137	253.676	298.972	357.422	-0.473857	0.0857726	-5.52457	3.3e-08	5.4e-07	Polr3gl
ENSRNOG00000049822.3	4.22936	1.93418	14.7751	4.18032	6.875	15.1547	1.18896	5.2794	7.7049	5.25049	12.5003	7.27844	7.19593	5.13322	2.08647	3.52757	5.02997	7.17336	4.69232	2.85861	9.03511	3.94764	6.51932	3.87057	9.25826	5.26104	6.22848	-0.473667	0.415468	-1.14008	0.254252	0.46671	NA
ENSRNOG00000057903.1	159.024	136.36	156.616	139.623	121.458	104.3	202.122	124.946	136.12	143.514	175.897	194.438	149.535	113.957	86.5884	104.651	81.4855	112.084	132.558	89.5699	111.433	85.8611	117.348	124.826	133.319	107.807	128.671	-0.473579	0.118797	-3.98647	6.71e-05	0.000586535	NA
ENSRNOG00000007324.7	499.064	397.474	544.707	407.163	271.944	334.295	445.858	325.563	357.85	454.168	458.047	570.838	422.248	273.087	210.733	486.804	229.367	222.374	429.347	240.124	241.94	443.122	274.743	210.946	392.55	304.595	363.421	-0.473466	0.143136	-3.30782	0.000940263	0.0060737	Plxna2
ENSRNOG00000011648.3	257.991	245.641	197.986	293.458	295.625	176.508	356.687	212.936	216.593	252.024	299.114	280.74	257.108	270.007	129.361	117.586	259.547	234.031	280.366	173.423	135.527	116.455	163.914	222.558	114.802	184.798	220.953	-0.472892	0.150105	-3.15041	0.00163041	0.0096681	Aqp1
ENSRNOG00000007822.7	54.1358	73.4988	74.8603	115.377	139.028	109.649	124.84	91.5096	69.3441	117.261	110.717	92.5402	97.73	56.4654	51.1185	49.386	76.4556	99.5304	130.212	51.4551	49.1912	72.0444	61.4679	86.1201	61.1045	70.3792	84.0546	-0.47266	0.171941	-2.74897	0.00597824	0.0285737	Vgll4
ENSRNOG00000017869.3	50.7523	93.8076	46.2952	39.295	70.2777	97.1685	55.8809	113.507	104.444	68.2564	67.8587	51.9889	71.6277	53.3855	73.0264	34.0998	44.2638	38.5568	41.0578	52.4079	56.2185	59.2146	34.4593	44.5115	94.4343	52.1363	61.882	-0.47263	0.189574	-2.49312	0.0126625	0.0525358	Irf8
ENSRNOG00000012807.6	607.336	565.747	601.837	647.113	637.083	695.334	722.885	540.259	509.38	657.187	691.981	607.23	623.614	506.135	299.408	326.888	583.477	492.272	523.194	394.489	569.212	342.458	514.095	479.95	353.666	448.77	536.192	-0.472521	0.100735	-4.69076	2.72e-06	3.23e-05	C1qa
ENSRNOG00000012808.7	10.1505	22.243	20.6851	11.7049	10.6944	14.2633	32.1018	13.1985	26.5391	20.1269	20.5362	18.716	18.4133	15.3997	13.562	4.70342	10.0599	3.58668	5.8654	21.916	21.0819	0	6.51932	25.1587	33.3297	13.4319	15.9226	-0.472261	0.357952	-1.31934	0.187054	0.384347	Tmem259
ENSRNOG00000061083.1	154.795	117.985	99.4853	102.836	83.2638	77.5565	140.297	162.782	122.422	108.51	135.717	97.739	116.949	138.597	119.972	101.124	86.5155	77.1136	104.404	65.7481	54.2107	41.4502	89.4078	64.832	68.5112	84.3238	100.636	-0.471178	0.163411	-2.88339	0.00393415	0.020239	NA
ENSRNOG00000010624.6	484.685	437.124	498.412	413.852	472.083	435.03	584.966	512.982	486.265	617.808	662.516	574.997	515.06	505.109	333.835	406.846	383.284	322.801	347.232	315.4	338.315	276.335	484.292	400.604	344.407	371.538	443.299	-0.470109	0.0975037	-4.82145	1.43e-06	1.79e-05	Ap3b1
ENSRNOG00000047551.2	262.22	197.286	223.596	259.18	271.944	306.66	231.846	204.137	189.198	184.642	192.862	170.523	224.508	187.876	151.269	112.882	190.133	225.961	131.385	152.459	174.679	149.023	149.944	127.729	194.424	162.314	193.411	-0.469773	0.116114	-4.0458	5.21e-05	0.000469936	NA
ENSRNOG00000026716.5	1862.61	1653.72	1374.08	2009.9	1673.68	1886.32	1636	1874.19	1534.13	1721.29	1500.04	1381.86	1675.65	1134.44	1383.33	1197.02	1109.61	1350.39	959.579	1496.96	1201.67	1328.38	1128.77	1095.37	1131.36	1209.74	1442.7	-0.469694	0.0756432	-6.20933	5.32e-10	1.11e-08	Rpl9
ENSRNOG00000012502.4	49.0606	69.6304	41.3701	51.8359	33.6111	64.1847	30.9128	50.1543	64.2075	14.8764	35.7151	39.5115	45.4225	28.746	44.8591	30.5723	9.05395	29.5901	24.6347	56.2194	34.1326	37.5026	33.5279	20.3205	46.2913	32.9542	39.1884	-0.469657	0.230155	-2.04061	0.0412891	0.131732	Stk17b
ENSRNOG00000015218.7	189.475	172.142	123.125	228.245	183.333	213.057	205.689	187.419	184.062	272.151	198.219	164.285	193.434	160.156	100.15	71.7272	188.121	127.327	241.654	107.674	113.441	148.036	181.61	134.502	99.9892	139.532	166.483	-0.469213	0.147062	-3.19058	0.00141988	0.00862039	Nsmce1
ENSRNOG00000060859.1	16.9174	12.5722	6.89502	10.8688	6.11111	4.45727	10.7006	22.8774	8.561	6.12558	19.6433	7.27844	11.084	12.3197	9.38911	3.52757	9.05395	9.86337	21.1154	6.6701	4.0156	6.90837	10.2446	1.93528	0	7.92026	9.50214	-0.468904	0.382592	-1.2256	0.22035	0.426381	LOC120102775
ENSRNOG00000000442.4	16.0716	13.5392	5.91002	8.36064	12.2222	1.78291	15.4564	14.0784	7.7049	0	10.7145	16.6364	10.2064	21.5595	6.25941	10.5827	0	0	0	8.57584	6.02341	0	13.97	10.6441	11.1099	7.39374	8.80009	-0.468892	0.546697	-0.857682	0.391068	0.607573	Notch4
ENSRNOG00000022417.5	29.6055	21.276	32.5051	49.3278	39.7222	22.2863	32.1018	16.7181	28.2513	30.6279	30.3579	10.3978	28.5981	6.15986	23.9944	15.2861	12.0719	16.1401	31.6732	20.0103	18.0702	44.4109	20.4893	26.1263	12.9616	20.6162	24.6072	-0.468889	0.260279	-1.80148	0.0716267	0.195829	Prickle3
ENSRNOG00000060846.1	78.6661	74.4658	88.6503	44.3114	64.9305	101.626	60.6367	68.6322	76.1929	35.8784	72.3231	61.3468	68.9717	78.0249	33.3835	61.1445	32.1918	40.3502	45.7501	22.8689	40.156	50.3324	57.7425	70.6378	68.5112	50.0912	59.5314	-0.468795	0.185707	-2.52438	0.0115903	0.0489898	Morc4
ENSRNOG00000020922.6	31.2973	39.6506	43.3401	30.0983	20.625	3.56582	16.6454	31.6764	12.8415	19.2518	42.8582	22.8751	26.2271	14.373	21.9079	17.6378	12.0719	4.48335	22.2885	23.8218	18.0702	27.6335	8.38198	29.0292	29.6264	19.1105	22.6688	-0.468624	0.300315	-1.56044	0.118655	0.281117	Hspb6
ENSRNOG00000049308.1	24.5303	25.1443	19.7001	22.5737	19.0972	10.6974	36.8576	17.598	13.6976	16.6266	22.322	13.5171	20.1968	21.5595	19.8215	15.2861	12.0719	9.86337	11.7308	18.1046	11.0429	5.92146	15.8326	18.3852	14.8132	14.5361	17.3665	-0.468524	0.249688	-1.87644	0.0605954	0.173112	NA
ENSRNOG00000018735.7	311.281	257.246	285.651	266.704	359.791	358.364	344.797	238.453	283.369	358.784	335.722	396.155	316.36	224.835	157.528	175.203	210.253	242.998	336.674	270.616	253.987	212.186	267.292	227.396	157.39	228.03	272.195	-0.468497	0.111907	-4.1865	2.83e-05	0.000273707	Cd74
ENSRNOG00000005009.5	7.61285	8.7038	19.7001	25.0819	16.8055	33.8752	23.7791	22.8774	21.4025	38.5036	33.0365	22.8751	22.8545	18.4796	16.6917	31.7481	11.0659	35.8668	2.34616	13.3402	16.0624	0	8.38198	33.8675	9.25826	16.4257	19.6401	-0.468474	0.359043	-1.30478	0.191966	0.391455	Zfp3
ENSRNOG00000046864.2	334.965	379.099	403.851	299.311	222.292	284.374	247.303	263.09	290.218	283.527	260.72	513.65	315.2	191.982	171.09	196.368	162.971	152.434	248.693	260.134	247.964	393.777	210.481	184.82	318.484	228.266	271.733	-0.467672	0.142555	-3.28065	0.00103569	0.00657588	Acot4
ENSRNOG00000012876.5	1407.53	1122.79	1308.08	991.572	980.069	837.075	1221.06	1063.8	813.295	1113.1	1081.28	1295.56	1102.93	769.983	654.108	764.307	827.933	720.026	801.214	910.945	988.843	655.308	922.018	733.472	820.282	797.37	950.152	-0.467618	0.0884061	-5.28943	1.23e-07	1.83e-06	Slc6a13
ENSRNOG00000014840.7	10.9963	10.638	12.805	17.5573	17.5694	35.6582	20.2122	47.5146	8.561	6.12558	2.67863	6.23866	16.3796	27.7194	15.6485	8.23099	7.04196	13.4501	16.4231	12.3873	8.03121	4.93455	6.51932	7.74113	14.8132	11.9117	14.1457	-0.467417	0.373619	-1.25105	0.210915	0.414972	Gna14
ENSRNOG00000006148.6	445.775	470.005	419.611	400.475	443.055	435.921	366.198	736.477	684.88	439.291	500.905	439.826	481.868	351.112	442.331	403.319	316.888	340.735	150.154	390.677	298.159	486.546	246.803	316.419	444.397	348.962	415.415	-0.467181	0.135115	-3.45765	0.000544901	0.00376744	C10h5orf15
ENSRNOG00000028930.6	73.5909	73.4988	104.41	89.4588	48.125	82.0138	111.762	106.468	64.2075	112.011	91.0736	141.41	91.5024	67.7585	62.5941	45.8584	63.3776	41.2468	106.75	60.9838	83.3238	31.5811	74.5065	98.6994	55.5496	66.0192	78.7608	-0.466835	0.1788	-2.61094	0.00902937	0.0397943	Dab2
ENSRNOG00000014257.3	51.5982	18.3747	52.2052	62.7048	55	66.859	65.3926	80.0709	51.366	50.7548	48.2154	59.2673	55.1507	37.9858	51.1185	35.2757	45.2697	59.1802	62.1732	38.1149	40.156	20.7251	35.3906	21.2881	31.4781	39.8463	47.4985	-0.466576	0.194558	-2.39813	0.0164792	0.0647207	Ces4a
ENSRNOG00000009015.7	286.751	312.37	279.741	305.999	259.722	287.048	349.553	311.485	251.693	329.031	333.936	293.217	300.046	173.503	207.604	218.709	222.325	124.637	306.174	199.15	244.952	189.487	286.85	230.299	201.83	217.127	258.586	-0.466449	0.105065	-4.43965	9.01e-06	9.61e-05	Nfx1
ENSRNOG00000007920.7	194.551	163.438	199.956	145.475	207.778	165.81	296.05	215.576	204.608	215.27	195.54	218.353	201.867	172.476	132.491	170.499	176.049	140.777	113.789	181.046	108.421	170.735	151.807	104.505	125.912	145.709	173.788	-0.465703	0.115995	-4.01485	5.95e-05	0.000530117	Ssbp3
ENSRNOG00000009151.7	27.0679	10.638	9.85003	12.541	11.4583	7.13163	14.2675	14.0784	11.9854	3.50033	15.1789	18.716	13.0344	4.10658	13.562	5.87928	13.0779	6.27669	7.03848	7.62297	9.03511	13.8167	13.0386	17.4175	0	9.23933	11.1369	-0.465679	0.336942	-1.38208	0.166949	0.35685	Mipol1
ENSRNOG00000051638.1	118.422	131.524	99.4853	122.065	87.8472	92.7112	127.218	198.857	131.839	130.387	155.361	120.614	126.361	124.224	148.139	124.641	125.749	65.4569	76.2502	74.324	67.2614	65.136	81.0258	66.7673	79.6211	91.5497	108.955	-0.465316	0.15624	-2.9782	0.00289945	0.0157056	U2l1
ENSRNOG00000036814.4	527.824	569.615	478.712	435.589	465.972	563.399	467.26	441.71	443.46	468.169	527.691	512.61	491.834	324.419	405.818	256.337	331.978	346.115	326.116	372.573	410.596	304.955	397.678	477.047	312.929	355.547	423.691	-0.465248	0.08492	-5.47866	4.29e-08	6.86e-07	Atp6v0a1
ENSRNOG00000037919.3	31.2973	27.0785	25.6101	43.4753	45.0694	7.13163	24.9681	42.2352	8.561	33.2531	13.3932	19.7558	26.819	6.15986	17.735	27.0447	23.1379	24.2101	55.1348	3.81149	5.01951	34.5418	10.2446	10.6441	16.6649	19.5291	23.1741	-0.465018	0.350062	-1.32839	0.184049	0.38117	Tsx
ENSRNOG00000016885.6	11.8422	7.73671	6.89502	15.0491	9.93055	5.34872	7.13373	12.3186	18.8342	4.37541	5.35727	15.5967	10.0349	7.18651	7.30264	12.9344	14.0839	8.9667	1.17308	9.52872	2.0078	5.92146	3.72532	5.80585	9.25826	7.32456	8.67971	-0.464982	0.365907	-1.27077	0.203812	0.405968	Klf6
ENSRNOG00000009572.6	1712.89	2183.69	2326.58	1621.13	2083.89	2086	1897.57	2011.45	2248.12	2157.08	2222.37	2442.44	2082.77	1424.98	1645.18	1481.58	1517.04	1467.85	1891	1540.79	1659.45	1535.63	1171.61	1410.82	1359.11	1508.75	1795.76	-0.464924	0.0728864	-6.37876	1.79e-10	3.94e-09	Hgfac
ENSRNOG00000051063.1	16.0716	8.7038	10.835	24.2458	15.2778	8.91454	8.32269	8.799	10.2732	12.2512	11.6074	6.23866	11.7951	5.13322	10.4323	11.7586	11.0659	9.86337	5.8654	9.52872	6.02341	9.8691	8.38198	7.74113	7.40661	8.58915	10.1921	-0.464817	0.299348	-1.55276	0.120479	0.283825	LOC103694416
ENSRNOG00000000633.6	234.307	262.081	246.251	285.098	233.75	253.173	200.934	254.291	203.752	283.527	243.756	251.626	246.045	164.263	153.355	130.52	184.097	227.754	129.039	234.406	160.624	208.238	162.983	223.525	153.687	177.708	211.877	-0.464684	0.10298	-4.51238	6.41e-06	7.1e-05	Rhobtb1
ENSRNOG00000016405.7	36.3725	35.7823	2.95501	9.1967	28.2639	34.7667	57.0699	13.1985	40.2367	27.1276	29.465	38.4718	29.4089	16.4263	31.297	8.23099	32.1918	23.3134	14.077	9.52872	13.0507	19.7382	16.764	34.8351	37.0331	21.3739	25.3914	-0.464525	0.309272	-1.502	0.133098	0.304444	Pcsk4
ENSRNOG00000039487.3	66.8239	78.3342	63.0402	92.8031	65.6944	57.0531	61.8257	79.191	52.2221	89.2584	71.4303	55.1082	69.3987	58.5187	42.7726	31.7481	48.2877	65.4569	65.6925	42.8792	51.199	53.2931	51.2232	30.9645	64.8078	50.5703	59.9845	-0.464492	0.149178	-3.11368	0.00184768	0.0106983	LOC690384
ENSRNOG00000023181.2	10.9963	28.0456	17.7301	10.8688	14.5139	17.8291	17.8343	10.5588	19.6903	13.1262	29.465	16.6364	17.2746	6.15986	19.8215	12.9344	10.0599	27.7968	1.17308	8.57584	17.0663	12.8298	11.176	14.5146	5.55496	12.3053	14.7899	-0.464439	0.305345	-1.52103	0.128252	0.296486	RGD1565767
ENSRNOG00000025034.5	269.833	290.127	295.501	205.672	249.028	310.226	253.248	364.279	245.701	246.773	299.114	264.103	274.467	187.876	173.177	256.337	187.115	275.278	129.039	181.998	180.702	283.243	166.708	164.499	199.978	198.829	236.648	-0.464351	0.11408	-4.07041	4.69e-05	0.000428085	C5h1orf174
ENSRNOG00000020016.3	507.523	445.828	450.147	453.983	432.361	492.974	476.771	383.637	422.057	455.918	385.723	397.195	442.01	323.393	291.062	350.405	362.158	272.588	328.462	375.431	268.042	376.013	279.399	340.61	272.193	319.98	380.995	-0.464209	0.076919	-6.03503	1.59e-09	3.15e-08	Lamtor1
ENSRNOG00000009713.7	395.868	385.868	392.031	391.278	429.305	306.66	483.905	274.529	345.008	458.543	340.187	434.627	386.484	302.86	229.512	291.612	277.654	277.968	296.789	282.05	348.354	235.871	279.399	308.678	224.05	279.566	333.025	-0.463762	0.0922497	-5.02724	4.98e-07	6.85e-06	Oxa1l
ENSRNOG00000021025.6	53.2899	60.9266	90.6203	49.3278	100.069	55.2701	129.596	43.1151	53.0782	43.7541	84.8234	49.9093	67.815	66.7318	49.032	29.3964	67.4016	27.7968	38.7116	55.2666	41.1599	23.6858	51.2232	92.8936	44.4397	48.9783	58.3966	-0.463525	0.21391	-2.16691	0.0302415	0.103812	Ppp2r5b
ENSRNOG00000013982.3	803.578	1000.94	551.602	1443.88	1655.35	1314.89	1846.45	1742.2	1005.92	1750.16	1202.71	646.741	1247.04	675.532	823.112	664.359	712.244	793.553	499.732	990.986	1105.3	737.222	1344.84	1573.39	931.381	904.304	1075.67	-0.463481	0.206824	-2.24095	0.0250294	0.090125	Hsd17b2
ENSRNOG00000053717.1	34.6808	26.1114	43.3401	37.6229	29.7916	30.3094	34.4797	25.5171	10.2732	27.1276	45.5368	20.7955	30.4655	23.6128	23.9944	37.6274	22.1319	14.3467	36.3655	25.7275	21.0819	16.7775	21.4206	13.547	7.40661	22.0033	26.2344	-0.46263	0.234643	-1.97164	0.0486513	0.148931	NA
ENSRNOG00000021674.5	12.6881	31.9139	24.6251	10.0328	27.5	24.9607	17.8343	14.9583	30.8196	20.1269	15.1789	13.5171	20.3463	19.5062	13.562	16.462	16.0959	10.76	22.2885	31.4448	8.03121	8.88219	7.45065	11.6117	11.1099	14.7671	17.5567	-0.462015	0.27414	-1.68533	0.0919257	0.233728	NA
ENSRNOG00000003086.7	18.6092	40.6177	41.3701	19.2295	21.3889	31.2009	17.8343	58.0734	14.5537	30.6279	21.4291	19.7558	27.8909	19.5062	16.6917	9.40685	24.1439	26.9001	15.25	20.0103	30.117	32.568	12.1073	21.2881	12.9616	20.0793	23.9851	-0.46159	0.254491	-1.81378	0.0697115	0.192086	Cenpv
ENSRNOG00000005424.4	332.428	435.19	374.301	263.36	297.916	319.141	374.521	339.642	285.937	286.152	286.614	312.973	325.681	253.581	233.684	303.371	205.223	165.884	278.02	224.878	210.819	278.309	149.944	247.716	296.264	237.308	281.495	-0.460424	0.107753	-4.27297	1.93e-05	0.000194023	Odc1
ENSRNOG00000060542.1	5.07523	3.86836	14.7751	10.8688	11.4583	26.7436	21.4012	21.9975	8.561	11.3761	16.0718	13.5171	13.8095	22.5862	11.4756	0	11.0659	3.58668	7.03848	13.3402	14.0546	6.90837	11.176	10.6441	7.40661	9.94022	11.8749	-0.460059	0.358111	-1.28468	0.198903	0.399652	Mid2
ENSRNOG00000011047.6	145.49	75.4329	88.6503	121.229	98.5416	129.261	101.061	161.022	115.574	104.135	83.9306	113.336	111.472	89.318	101.194	56.4411	76.4556	118.36	28.1539	81.947	70.2731	109.547	81.0258	86.1201	70.3628	80.7665	96.1192	-0.460039	0.16003	-2.87471	0.00404401	0.0206625	Tmem185a
ENSRNOG00000009080.6	636.096	419.717	396.956	610.326	456.805	534.872	430.402	455.788	468.287	497.922	366.08	419.03	474.357	303.887	356.786	365.691	380.266	341.631	270.981	307.778	301.17	367.13	433.069	326.095	388.847	345.278	409.817	-0.460032	0.0930458	-4.94415	7.65e-07	1.02e-05	Atp6v1d
ENSRNOG00000032740.3	27.9138	29.9798	15.7601	9.1967	37.4305	19.612	4.75582	19.3578	8.561	14.8764	17.8576	29.1138	19.5346	17.4529	7.30264	10.5827	8.04795	8.07003	15.25	13.3402	10.039	24.6727	14.9013	28.0616	12.9616	14.2236	16.8791	-0.459415	0.305871	-1.50199	0.133099	0.304444	Tmem258b
ENSRNOG00000027357.4	5.07523	20.3089	7.88003	26.754	12.9861	19.612	29.7239	5.2794	23.1147	11.3761	8.92878	6.23866	14.7731	5.13322	13.562	11.7586	18.1079	5.38002	11.7308	16.1988	11.0429	5.92146	10.2446	8.70877	11.1099	10.7416	12.7574	-0.458426	0.334434	-1.37075	0.170453	0.361742	Sox17
ENSRNOG00000007443.7	36.3725	50.2886	26.5951	20.9016	25.9722	29.418	24.9681	16.7181	33.3879	14.0013	29.465	9.35799	26.4539	23.6128	16.6917	19.9896	19.1139	12.5534	31.6732	18.1046	24.0936	14.8036	9.31331	28.0616	12.9616	19.2477	22.8508	-0.458315	0.25079	-1.82749	0.0676263	0.187766	Jag1
ENSRNOG00000018405.7	5954.94	7403.07	6170.06	5025.58	6776.45	6132.31	7253.82	5533.69	5383.16	6138.7	6543.01	6499.65	6234.54	4861.16	4856.26	4500	5063.17	4481.56	5748.09	4171.67	4391.06	3770.98	4271.09	4832.4	3495.92	4536.95	5385.74	-0.458245	0.0741947	-6.17624	6.56e-10	1.36e-08	Apoc4
ENSRNOG00000029386.5	89.6624	107.347	79.7853	123.737	96.2499	90.9283	98.6833	140.784	113.005	143.514	90.1807	106.057	106.661	92.3979	68.8535	98.7719	71.4256	93.2537	53.9617	72.4182	52.2029	108.56	58.6739	76.4437	87.0277	77.8326	92.2469	-0.457635	0.136335	-3.3567	0.000788789	0.00521657	RT1-N2
ENSRNOG00000026128.4	309.589	441.96	389.076	453.147	511.041	468.013	452.992	464.587	462.294	455.918	396.438	415.911	435.081	300.807	234.728	316.305	336.002	287.831	328.462	318.259	317.233	282.256	384.64	344.48	355.517	317.21	376.145	-0.457605	0.0825069	-5.54627	2.92e-08	4.8e-07	Cpne8
ENSRNOG00000047321.2	2059.7	1849.07	1862.64	2746.47	3000.55	2339.18	1722.8	1570.62	1704.5	7312.19	8127.87	7201.5	3458.09	3565.53	3293.49	3000.78	2383.2	2178.01	2665.24	2493.66	1945.56	1264.23	2726.01	2698.75	2010.89	2518.78	2988.44	-0.457233	0.289434	-1.57975	0.114164	0.273352	Hba-a3
ENSRNOG00000061528.1	131.11	100.577	89.6353	117.885	80.2083	77.5565	110.573	179.5	127.559	121.636	113.396	99.8186	112.455	97.5312	129.361	110.53	107.641	73.5269	77.4233	83.8527	44.1717	47.3717	95.9271	45.4792	70.3628	81.9316	97.1931	-0.457164	0.167568	-2.72823	0.00636757	0.0300824	NA
ENSRNOG00000021029.4	8118.68	11359.4	12224.9	8868.13	12198.5	13195.3	10863.5	10018.5	12685.7	9467.52	10336	10721.1	10838.1	7879.49	7613.52	9756.08	6799.52	5552.18	8076.65	6862.58	7286.31	8403.54	7601.53	9408.38	9508.24	7895.67	9366.89	-0.457145	0.0866304	-5.27696	1.31e-07	1.96e-06	Hamp
ENSRNOG00000005061.5	767.206	836.532	786.033	711.49	852.499	825.486	714.562	910.697	880.071	873.332	758.054	852.617	814.048	619.066	485.104	582.049	620.699	740.649	498.559	533.608	571.22	659.256	491.743	623.161	698.073	593.599	703.824	-0.457084	0.0731937	-6.24486	4.24e-10	8.94e-09	Dlst
ENSRNOG00000033215.6	113.347	139.261	148.736	107.016	157.361	140.85	99.8723	111.747	148.105	126.012	166.075	157.006	134.616	88.2914	80.329	76.4307	84.5035	114.774	164.231	47.6436	88.3433	60.2015	77.3005	199.334	96.2859	98.139	116.377	-0.457048	0.168619	-2.71053	0.0067175	0.0313686	RT1-Db1
ENSRNOG00000011905.6	472.842	457.433	493.487	429.737	492.708	520.609	455.37	381.877	410.072	455.043	451.796	518.849	461.652	316.206	274.371	328.064	317.894	355.081	300.308	346.845	302.174	369.104	405.129	352.222	370.331	336.477	399.065	-0.456328	0.0722555	-6.31548	2.69e-10	5.81e-09	Atp6v1e1
ENSRNOG00000055825.1	24.5303	35.7823	38.4151	41.8032	24.4444	37.4411	26.157	26.397	20.5464	34.1282	49.1083	31.1933	32.4956	24.6395	31.297	27.0447	33.1978	20.6234	45.7501	22.8689	20.078	8.88219	23.2833	14.5146	11.1099	23.6075	28.0515	-0.456294	0.223812	-2.03873	0.0414766	0.132218	NA
ENSRNOG00000051002.2	72.745	105.413	85.6953	84.4424	61.1111	63.2932	70.1484	60.7131	90.7466	70.0066	62.5015	81.1026	75.6599	76.9983	43.8158	67.0238	53.3177	47.5235	64.5194	49.5493	51.199	48.3586	47.4979	41.6086	75.9178	55.6108	65.6353	-0.455936	0.140009	-3.25647	0.00112807	0.00705422	NA
ENSRNOG00000034093.4	134.494	157.635	145.78	100.328	157.361	132.827	133.163	95.0292	89.8905	98.0092	92.8593	132.052	122.452	81.1049	83.4587	84.6616	84.5035	81.597	86.8079	88.6171	81.316	77.9659	90.3391	120.955	112.951	89.5231	105.988	-0.455466	0.123017	-3.70248	0.000213504	0.00165919	Hsc70-ps1
ENSRNOG00000007202.7	73.5909	97.676	80.7703	46.8196	101.597	68.642	86.7938	86.2302	54.7904	63.881	66.9659	73.8242	75.1318	49.2789	76.1561	29.3964	48.2877	38.5568	55.1348	65.7481	53.2068	68.0968	67.9872	44.5115	61.1045	54.7888	64.9603	-0.45494	0.156129	-2.91387	0.00356979	0.0186457	Sema3d
ENSRNOG00000046711.1	6.76698	8.7038	5.91002	10.0328	8.40277	2.67436	4.75582	6.1593	3.4244	6.12558	3.57151	10.3978	6.41042	0	3.1297	1.17586	3.01798	3.58668	7.03848	4.76436	6.02341	1.97382	9.31331	7.74113	9.25826	4.75192	5.58117	-0.454903	0.429191	-1.05991	0.289187	NA	NA
ENSRNOG00000004353.6	31.2973	11.6051	5.91002	24.2458	3.81944	28.5265	17.8343	0.8799	14.5537	39.3787	11.6074	20.7955	17.5378	5.13322	14.6053	36.4515	0	2.69001	48.0963	4.76436	6.02341	0	7.45065	5.80585	24.0715	12.9243	15.2311	-0.454707	0.610932	-0.744284	0.456704	0.666112	Ppfia2
ENSRNOG00000006231.7	27.0679	4.83544	16.7451	26.754	13.75	24.0693	26.157	28.1568	16.2659	37.6285	20.5362	8.31822	20.857	25.6661	20.8647	7.05514	9.05395	7.17336	9.38464	7.62297	20.078	6.90837	26.0773	10.6441	35.1814	15.4758	18.1664	-0.454582	0.320118	-1.42004	0.155595	0.340139	Ptpro
ENSRNOG00000019778.6	81.2037	75.4329	107.365	103.672	128.333	90.9283	70.1484	70.392	61.6392	80.5076	104.467	81.1026	87.9327	61.5986	68.8535	48.2101	59.3537	75.3203	75.0771	77.1826	91.355	55.2669	64.2619	51.285	38.8847	63.8874	75.9101	-0.45421	0.144045	-3.15326	0.00161458	0.00959011	Cavin1
ENSRNOG00000048553.3	19.4551	3.86836	8.86503	5.01638	16.8055	33.8752	11.8896	21.1176	11.9854	8.75082	21.4291	12.4773	14.628	3.07993	5.21617	16.462	14.0839	16.1401	5.8654	3.81149	16.0624	7.89528	19.558	13.547	5.55496	10.6064	12.6172	-0.45421	0.357543	-1.27036	0.203955	0.406035	Iqcc
ENSRNOG00000003883.5	91.3542	120.886	84.7103	75.2457	67.9861	82.9052	76.0932	107.348	96.7393	80.5076	115.181	129.972	94.0774	88.2914	57.3779	87.0134	88.5275	66.3536	56.3078	80.9941	51.199	70.0706	56.8112	52.2526	68.5112	68.6425	81.36	-0.454138	0.138746	-3.27317	0.00106347	0.00671743	LOC317456
ENSRNOG00000007883.4	671.622	698.238	597.897	594.441	598.125	691.768	706.24	618.57	612.112	520.674	514.298	623.866	620.654	559.521	442.331	540.894	375.236	441.162	533.751	369.714	390.518	377	370.67	511.882	533.276	453.83	537.242	-0.453967	0.0856512	-5.30018	1.16e-07	1.73e-06	Timm10
ENSRNOG00000002214.7	38.9101	55.1241	18.7151	57.6884	40.4861	41.0069	64.2036	24.6372	61.6392	85.7581	38.3938	34.3126	46.7396	27.7194	27.1241	35.2757	29.1738	42.1435	39.8847	39.0677	44.1717	31.5811	46.5666	19.3528	25.9231	33.9987	40.3691	-0.453579	0.210217	-2.15767	0.0309538	0.105581	Klhl8
ENSRNOG00000019265.6	33.8349	27.0785	31.5201	54.3441	24.4444	36.5496	33.2908	25.5171	23.1147	30.6279	16.0718	39.5115	31.3255	15.3997	17.735	10.5827	15.0899	37.6601	26.9808	33.3505	14.0546	10.856	21.4206	49.3497	20.3682	22.7373	27.0314	-0.453458	0.249473	-1.81767	0.0691152	0.191004	Pcdh12
ENSRNOG00000001339.7	196.242	327.843	238.371	116.213	245.972	265.653	189.044	229.654	196.903	220.521	227.684	173.643	218.979	155.023	149.183	161.092	171.019	223.271	202.943	160.082	131.511	161.853	122.936	186.755	87.0277	159.391	189.185	-0.45342	0.134227	-3.37801	0.000730128	0.00486291	NA
ENSRNOG00000023086.6	1395.69	1434.19	1238.15	1120.33	1221.46	1239.12	1253.16	1167.63	1130.05	1417.63	1426.82	1425.53	1289.15	927.059	819.982	846.616	823.909	695.816	1476.91	840.433	887.449	817.161	1072.89	1076.02	1022.11	942.196	1115.67	-0.453091	0.0902417	-5.02086	5.14e-07	7.05e-06	Arpp19
ENSRNOG00000016321.7	260.529	198.253	234.431	198.983	185.625	233.561	233.035	160.142	85.61	232.772	201.79	174.683	199.951	158.103	157.528	134.048	135.809	150.641	134.904	151.507	182.71	119.416	165.777	144.179	112.951	145.631	172.791	-0.452889	0.125719	-3.6024	0.000315293	0.00234718	Entpd4
ENSRNOG00000018069.4	115.039	170.208	119.185	178.082	190.972	172.942	129.596	155.742	184.062	148.764	156.254	179.881	158.394	131.41	138.75	114.058	89.5335	106.704	90.3271	84.8056	126.492	138.167	157.395	109.344	99.9892	115.581	136.988	-0.452768	0.117599	-3.85009	0.000118073	0.000982288	Ngdn
ENSRNOG00000059686.1	25.3762	0	0.985003	12.541	13.75	26.7436	7.13373	7.9191	43.6611	21.8771	22.322	29.1138	17.6185	19.5062	9.38911	7.05514	16.0959	12.5534	25.8078	1.90574	13.0507	17.7644	14.9013	5.80585	11.1099	12.9121	15.2653	-0.452709	0.417383	-1.08464	0.278082	0.493569	LOC120103280
ENSRNOG00000015967.5	132.802	80.2684	70.9202	58.5245	103.125	133.718	114.14	69.5121	70.2002	95.384	104.467	39.5115	89.381	42.0924	37.5564	57.617	83.4975	112.98	63.3463	86.7113	95.3706	50.3324	52.1545	73.5408	24.0715	64.9393	77.1601	-0.451951	0.20269	-2.22977	0.025763	0.092104	NA
ENSRNOG00000031041.2	73.5909	101.544	61.0702	92.8031	54.2361	55.2701	90.3606	82.7106	71.0563	73.5069	69.6445	75.9037	75.1415	37.9858	26.0809	31.7481	26.1559	51.1102	50.4424	64.7953	54.2107	100.665	45.6352	122.89	44.4397	54.6799	64.9107	-0.451905	0.205158	-2.20272	0.0276148	0.0967722	NA
ENSRNOG00000010807.5	6206.16	6120.71	6088.31	7636.61	5748.26	5493.14	6528.56	6001.8	6365.96	6246.34	5877.82	6981.06	6274.56	4225.67	4427.49	4810.43	4573.25	4883.27	4964.47	4053.52	4524.58	4591.1	4161.19	5109.15	4736.53	4588.39	5431.47	-0.451617	0.0553969	-8.15239	3.57e-16	1.27e-14	Cox6c
ENSRNOG00000055394.1	7.61285	6.76962	3.94001	8.36064	9.93055	10.6974	19.0233	0	23.1147	13.1262	16.0718	25.9944	12.0535	2.05329	7.30264	2.35171	18.1079	6.27669	0	22.8689	25.0975	7.89528	5.58799	0	7.40661	8.74571	10.3996	-0.451364	0.505401	-0.893082	0.371813	0.58904	LOC120093985
ENSRNOG00000050647.2	11.8422	17.4076	12.805	0.836064	5.34722	20.5034	9.51165	7.9191	5.9927	9.62591	13.3932	0	9.59868	6.15986	0	11.7586	12.0719	0	8.21156	14.2931	13.0507	1.97382	0.931331	3.87057	12.9616	7.10692	8.3528	-0.451339	0.51872	-0.8701	0.384246	0.600489	Hspa1a
ENSRNOG00000010799.5	9.30459	24.1772	22.6551	11.7049	0	5.34872	4.75582	10.5588	3.4244	13.1262	9.82166	10.3978	10.4396	2.05329	2.08647	5.87928	17.1019	13.4501	3.51924	11.4345	2.0078	21.712	0	2.90292	9.25826	7.61714	9.02837	-0.450261	0.50114	-0.898472	0.368934	0.586796	Noct
ENSRNOG00000004685.7	11.8422	9.67089	10.835	4.18032	3.81944	15.1547	11.8896	39.5955	11.9854	29.7528	12.5003	9.35799	14.2153	19.5062	7.30264	8.23099	13.0779	17.9334	3.51924	2.85861	13.0507	4.93455	10.2446	1.93528	24.0715	10.5555	12.3854	-0.450189	0.394959	-1.13984	0.254354	0.466821	Mta3
ENSRNOG00000002607.6	47.3688	18.3747	32.5051	30.0983	15.2778	8.02309	33.2908	22.8774	11.9854	36.7535	41.0724	31.1933	27.4017	40.0391	15.6485	22.3413	26.1559	12.5534	15.25	19.0574	18.0702	19.7382	11.176	20.3205	20.3682	20.0599	23.7308	-0.449818	0.264433	-1.70107	0.08893	0.229058	Sox9
ENSRNOG00000052707.1	19.4551	5.80253	8.86503	5.01638	10.6944	9.80599	11.8896	17.598	3.4244	10.501	5.35727	6.23866	9.55403	5.13322	0	7.05514	12.0719	7.17336	0	15.2459	1.0039	8.88219	23.2833	0.967642	1.85165	6.88902	8.22152	-0.449256	0.486065	-0.924273	0.355344	0.573547	Cacna1a
ENSRNOG00000020492.7	1491.27	1289.13	1148.51	1542.54	1472.01	1303.31	879.827	1195.78	1285.86	1138.48	1073.24	1226.94	1253.91	788.462	991.073	859.551	962.737	1015.93	913.829	1066.26	935.636	818.148	895.009	907.648	868.425	918.559	1086.23	-0.449234	0.077429	-5.80189	6.56e-09	1.18e-07	Rps27a-ps12
ENSRNOG00000025053.5	2006.41	1827.8	1826.2	1422.14	1598.05	1664.34	1386.32	1917.3	1758.43	1979.44	1917.9	1835.21	1761.63	1283.3	1440.71	1251.11	1268.56	1538.69	739.04	1470.28	1149.47	1705.38	1154.85	1293.74	1183.21	1289.86	1525.74	-0.449171	0.0926324	-4.84896	1.24e-06	1.58e-05	Lrp1
ENSRNOG00000012874.7	17.7633	3.86836	2.95501	6.68851	9.16666	0	20.2122	15.8382	10.2732	6.12558	5.35727	3.11933	8.44731	11.2931	8.34587	0	13.0779	8.9667	0	0	0	7.89528	1.86266	18.3852	3.70331	6.1275	7.2874	-0.44908	0.586242	-0.766032	0.443657	0.654049	Rgma
ENSRNOG00000051206.1	3.38349	2.90127	4.92502	1.67213	6.11111	9.80599	5.94478	11.4387	4.2805	7.00066	12.5003	2.07955	6.00362	2.05329	2.08647	11.7586	7.04196	1.79334	7.03848	0	5.01951	3.94764	6.51932	0.967642	5.55496	4.48176	5.24269	-0.448883	0.481413	-0.932427	0.351116	NA	NA
ENSRNOG00000050650.2	31.2973	26.1114	39.4001	15.8852	32.0833	24.9607	42.8024	26.397	35.1001	46.3794	15.1789	32.2331	30.6524	39.0125	21.9079	0	12.0719	19.7267	43.404	32.3976	12.0468	12.8298	33.5279	26.1263	14.8132	22.3221	26.4872	-0.448836	0.291327	-1.54066	0.123399	0.28853	NA
ENSRNOG00000019118.6	270.679	321.074	140.855	168.049	284.93	228.212	285.349	197.978	166.94	302.778	247.327	139.33	229.458	213.542	170.047	124.641	194.157	216.994	124.346	198.197	197.769	108.56	171.365	160.629	133.319	167.797	198.628	-0.448373	0.144799	-3.09652	0.00195805	0.0112505	Slc13a3
ENSRNOG00000059538.1	255.453	258.213	277.771	346.966	283.403	252.281	281.783	282.448	296.211	293.153	244.649	204.836	273.097	151.943	212.82	190.489	190.133	212.511	202.943	182.951	147.573	170.735	256.116	212.881	281.451	201.046	237.071	-0.44821	0.0996899	-4.49604	6.92e-06	7.6e-05	Clec2g
ENSRNOG00000008577.8	55.8276	47.3874	36.4451	30.9344	57.2916	61.5103	68.9594	75.6714	46.2294	54.2551	34.8223	60.3071	52.4701	53.3855	13.562	37.6274	76.4556	32.2801	39.8847	58.1252	35.1365	18.7513	44.7039	29.9969	18.5165	38.2021	45.3361	-0.447655	0.219111	-2.04305	0.041048	0.131186	Fbf1
ENSRNOG00000028330.2	28.7596	25.1443	27.5801	18.3934	18.3333	28.5265	16.6454	36.9558	29.1074	15.7515	36.608	33.2729	26.2565	20.5329	8.34587	25.8688	3.01798	8.07003	19.9424	30.4919	18.0702	33.5549	28.8713	17.4175	16.6649	19.2374	22.747	-0.447101	0.268032	-1.66809	0.0952986	0.239598	NA
ENSRNOG00000048518.1	15.2257	15.4734	23.6401	17.5573	19.0972	10.6974	22.5902	15.8382	24.8269	21.8771	16.9647	18.716	18.542	17.4529	13.562	22.3413	10.0599	13.4501	14.077	6.6701	22.0858	14.8036	8.38198	10.6441	9.25826	13.5656	16.0538	-0.446971	0.246283	-1.81487	0.0695441	0.191766	NA
ENSRNOG00000001494.6	321.431	354.922	448.177	207.344	381.944	320.923	368.576	308.845	313.333	382.411	416.974	331.689	346.381	321.34	253.506	243.402	237.415	249.274	337.847	288.72	237.925	266.466	232.833	208.043	166.649	253.618	299.999	-0.446245	0.108053	-4.12985	3.63e-05	0.000339638	Napa
ENSRNOG00000004727.7	8.45872	13.5392	14.7751	30.9344	25.9722	3.56582	5.94478	13.1985	20.5464	27.1276	17.8576	16.6364	16.5464	17.4529	20.8647	14.1103	19.1139	6.27669	15.25	5.71723	7.02731	13.8167	0.931331	18.3852	7.40661	12.1961	14.3712	-0.44572	0.351187	-1.26918	0.204377	0.406443	Nup37
ENSRNOG00000013439.7	701.228	701.139	748.603	693.933	733.333	525.958	763.31	778.712	728.541	760.447	675.909	875.492	723.884	485.603	500.752	539.718	574.423	520.965	537.271	500.258	536.083	529.971	575.563	561.232	511.056	531.074	627.479	-0.445642	0.0658908	-6.76334	1.35e-11	3.43e-10	Cpn1
ENSRNOG00000009508.6	170.02	162.471	135.93	169.721	163.472	154.222	135.541	135.505	156.666	168.016	155.361	124.773	152.642	111.904	115.799	107.003	122.731	103.117	87.981	122.92	108.421	122.377	94.9958	112.246	144.429	112.827	132.734	-0.445356	0.093953	-4.7402	2.14e-06	2.58e-05	NA
ENSRNOG00000031058.6	27.9138	39.6506	23.6401	28.4262	42.0139	43.6812	47.5582	31.6764	28.2513	34.1282	19.6433	23.9149	32.5415	22.5862	29.2106	22.3413	15.0899	22.4168	39.8847	16.1988	15.0585	28.6204	19.558	30.9645	25.9231	23.9877	28.2646	-0.445269	0.205409	-2.16772	0.0301798	0.103663	Was
ENSRNOG00000006583.5	49.9064	33.8481	25.6101	77.7539	35.1389	46.3556	13.0785	51.0342	28.2513	35.0033	41.0724	36.3922	39.4537	29.7727	33.3835	19.9896	38.2278	25.1068	23.4616	49.5493	25.0975	22.6989	26.0773	21.2881	35.1814	29.1529	34.3033	-0.445218	0.218866	-2.0342	0.0419317	0.133404	Hpgds
ENSRNOG00000019154.7	313.819	261.114	380.211	252.491	318.541	233.561	335.286	295.646	402.367	292.278	319.65	331.689	311.388	225.862	207.604	209.302	222.325	197.267	214.674	221.066	201.784	265.479	311.065	256.425	207.385	228.353	269.87	-0.444632	0.0958077	-4.64088	3.47e-06	4.01e-05	Zmynd8
ENSRNOG00000027839.6	24.5303	21.276	9.85003	22.5737	13.75	12.4804	16.6454	29.9166	25.683	7.87574	36.608	6.23866	18.9523	16.4263	18.7782	14.1103	7.04196	9.86337	10.5577	22.8689	10.039	21.712	15.8326	11.6117	7.40661	13.8541	16.4032	-0.444528	0.294602	-1.50891	0.131322	0.301618	Ptk2b
ENSRNOG00000010802.5	5.9211	12.5722	16.7451	10.8688	15.2778	10.6974	5.94478	18.4779	0.8561	15.7515	3.57151	20.7955	11.4566	11.2931	11.4756	17.6378	2.01199	3.58668	8.21156	5.71723	9.03511	17.7644	8.38198	1.93528	3.70331	8.39617	9.9264	-0.444488	0.404568	-1.09867	0.27191	0.486818	Ube3d
ENSRNOG00000011543.7	49.0606	29.9798	26.5951	22.5737	25.2083	30.3094	27.346	24.6372	35.1001	34.1282	44.6439	30.1535	31.6447	27.7194	37.5564	25.8688	27.1618	43.0402	19.9424	44.785	19.0741	2.96073	18.6266	2.90292	7.40661	23.0871	27.3659	-0.444144	0.29246	-1.51865	0.128851	0.297202	Fam118b
ENSRNOG00000013309.6	200.472	133.458	160.556	217.377	200.139	176.508	214.012	238.453	199.471	185.517	127.682	128.932	181.881	164.263	125.188	84.6616	115.689	153.331	96.1925	153.412	118.46	172.709	133.18	131.599	157.39	133.84	157.861	-0.443352	0.125412	-3.53517	0.000407512	0.00294036	Pik3ap1
ENSRNOG00000056596.1	924.538	958.385	1007.66	708.982	691.319	780.914	727.641	880.78	737.958	1000.22	1178.6	1004.42	883.452	896.26	753.215	776.065	785.682	598.079	395.328	651.764	585.274	587.211	636.099	547.685	581.419	649.507	766.479	-0.443199	0.106109	-4.17683	2.96e-05	0.000284622	Alas1
ENSRNOG00000012843.4	913.542	833.631	1018.49	962.309	1108.4	1240.9	1141.4	901.018	968.249	929.337	930.379	902.527	987.516	685.798	450.677	733.734	677.034	479.718	1081.58	678.445	702.731	773.737	750.653	748.955	964.711	727.314	857.415	-0.443131	0.103668	-4.27453	1.92e-05	0.000192843	Aspg
ENSRNOG00000011517.5	9.30459	1.93418	0.985003	5.01638	2.29167	7.13163	10.7006	6.1593	4.2805	11.3761	0	5.19889	5.3649	5.13322	5.21617	8.23099	0	0.89667	2.34616	1.90574	2.0078	8.88219	2.79399	7.74113	1.85165	3.91714	4.64102	-0.443116	0.536167	-0.82645	0.408549	NA	Tnfrsf21
ENSRNOG00000022910.3	32.1431	12.5722	41.3701	67.7212	19.0972	37.4411	41.6135	33.4362	40.2367	70.0066	37.5009	59.2673	41.0338	25.6661	55.2914	39.9791	27.1618	12.5534	50.4424	20.9632	12.0468	21.712	44.7039	42.5762	7.40661	30.0419	35.5379	-0.443041	0.275677	-1.6071	0.108032	0.262638	Emcn
ENSRNOG00000007304.6	24.5303	23.2101	22.6551	20.9016	15.2778	23.1778	29.7239	15.8382	35.9562	14.8764	16.0718	39.5115	23.4776	11.2931	11.4756	16.462	28.1678	19.7267	14.077	30.4919	11.0429	17.7644	25.1459	7.74113	11.1099	17.0415	20.2595	-0.442864	0.254855	-1.73771	0.0822619	0.215988	Herc3
ENSRNOG00000005765.5	107.426	82.2026	74.8603	94.4752	51.9444	117.672	80.849	58.0734	89.8905	66.5063	63.3944	60.3071	78.9667	66.7318	43.8158	78.7824	59.3537	61.8702	63.3463	59.078	76.2965	54.28	67.9872	30.9645	31.4781	57.8321	68.3994	-0.442783	0.164158	-2.6973	0.00699045	0.0323805	Ap4s1
ENSRNOG00000001111.7	17.7633	21.276	24.6251	30.0983	8.40277	32.0923	8.32269	16.7181	21.4025	32.378	36.608	9.35799	21.5871	23.6128	17.735	9.40685	16.0959	17.0367	3.51924	4.76436	25.0975	1.97382	40.9786	23.2234	5.55496	15.7499	18.6685	-0.442421	0.35559	-1.24419	0.21343	0.418167	Brca2
ENSRNOG00000012826.5	40.6019	65.762	58.1152	41.8032	45.0694	21.3949	39.2355	80.9508	118.142	71.7568	59.8228	80.0628	60.2264	37.9858	32.3403	39.9791	38.2278	42.1435	48.0963	33.3505	39.1521	52.3062	89.4078	45.4792	31.4781	44.1622	52.1943	-0.442097	0.21426	-2.06337	0.0390778	0.12629	Creb3l2
ENSRNOG00000054184.1	143.798	104.446	91.6053	114.541	84.0277	82.9052	116.518	144.304	131.839	112.011	122.324	100.858	112.431	120.117	105.367	125.817	112.671	92.357	89.1541	73.3711	50.1951	38.4895	73.5752	42.5762	70.3628	82.8377	97.6346	-0.441569	0.167162	-2.64157	0.00825234	0.0369779	NA
ENSRNOG00000004275.7	0	20.3089	0.985003	22.5737	0.763888	24.9607	1.18896	10.5588	18.8342	11.3761	4.46439	0	9.66788	5.13322	0	0	6.03597	20.6234	7.03848	12.3873	1.0039	4.93455	10.2446	17.4175	0	7.06825	8.36807	-0.441548	0.776315	-0.568773	0.56951	0.754787	Egfl6
ENSRNOG00000062224.1	21.9927	15.4734	6.89502	8.36064	8.40277	44.5727	17.8343	23.7573	19.6903	2.62525	9.82166	18.716	16.5118	8.21315	9.38911	12.9344	18.1079	5.38002	8.21156	22.8689	26.1014	6.90837	12.1073	5.80585	9.25826	12.1072	14.3095	-0.44152	0.357875	-1.23373	0.217305	0.422669	NA
ENSRNOG00000008190.6	682.619	559.944	596.912	750.785	670.694	727.426	608.745	509.462	583.004	727.193	646.444	587.474	637.559	486.629	504.925	405.67	504.003	452.818	424.655	541.231	507.974	421.41	504.782	435.439	442.545	469.34	553.449	-0.441261	0.0727815	-6.06282	1.34e-09	2.67e-08	Pnpla7
ENSRNOG00000030776.4	5.07523	18.3747	9.85003	0.836064	3.05555	2.67436	1.18896	11.4387	14.5537	22.7521	11.6074	12.4773	9.49035	1.02664	4.17294	1.17586	1.00599	7.17336	2.34616	6.6701	0	28.6204	13.0386	17.4175	0	6.8873	8.18883	-0.441111	0.57443	-0.767911	0.44254	0.652934	Sytl2
ENSRNOG00000055340.1	71.0532	43.519	65.9952	27.5901	38.1944	62.4018	42.8024	40.4754	56.5026	59.5056	64.2872	86.3015	54.8857	39.0125	38.5997	45.8584	46.2757	50.2135	44.577	37.162	39.1521	40.4633	57.7425	23.2234	18.5165	40.0664	47.4761	-0.441006	0.185398	-2.3787	0.0173737	0.0675037	Ski
ENSRNOG00000056342.1	9.30459	4.83544	2.95501	11.7049	6.875	0.891454	17.8343	2.6397	7.7049	10.501	12.5003	8.31822	8.0054	11.2931	1.04323	9.40685	10.0599	8.07003	9.38464	2.85861	2.0078	7.89528	3.72532	3.87057	0	5.80128	6.90334	-0.440947	0.445395	-0.990012	0.322168	0.539877	NA
ENSRNOG00000020361.7	215.697	175.043	162.526	173.901	286.458	234.452	274.649	270.129	201.184	224.021	231.255	246.427	224.645	199.169	210.733	285.733	172.025	191.887	98.5387	110.533	135.527	122.377	134.112	192.561	131.467	165.389	195.017	-0.440657	0.140793	-3.12982	0.00174911	0.0102275	Ip6k2
ENSRNOG00000014199.6	108.272	137.327	103.425	102	120.694	93.6027	156.942	87.1101	156.666	87.5082	114.288	100.858	114.058	106.771	71.9832	74.0789	89.5335	59.1802	72.7309	68.6068	111.433	77.9659	58.6739	144.179	70.3628	83.7916	98.9247	-0.440627	0.148075	-2.9757	0.00292318	0.0157914	Zfp703
ENSRNOG00000013747.6	75.2826	97.676	53.1902	122.065	76.3888	57.0531	83.2269	79.191	93.3149	68.2564	134.825	93.5799	86.1708	102.664	40.6861	39.9791	57.3417	96.8404	52.7886	91.4757	66.2575	75.992	44.7039	35.8027	55.5496	63.3401	74.7555	-0.440024	0.183252	-2.40119	0.0163418	0.0642709	Sh3bp2
ENSRNOG00000000459.7	279.984	242.739	262.011	221.557	218.472	262.087	369.765	399.475	290.218	217.02	208.041	264.103	269.623	251.528	228.468	212.83	226.349	217.891	96.1925	222.972	190.741	287.191	141.562	114.182	192.572	198.54	234.081	-0.439787	0.141707	-3.10349	0.00191253	0.0110228	Psmb9
ENSRNOG00000028422.6	5.07523	4.83544	8.86503	0	10.6944	8.91454	4.75582	7.0392	17.122	9.62591	0.892878	7.27844	7.09158	4.10658	7.30264	0	0	7.17336	15.25	0.952872	3.0117	16.7775	0	7.74113	0	5.19298	6.14228	-0.439784	0.596583	-0.737171	0.461018	0.669664	Rmnd5a
ENSRNOG00000008037.7	46.523	72.5317	49.2502	49.3278	45.8333	94.4941	45.1803	62.4729	59.927	56.8804	38.3938	33.2729	54.5073	22.5862	29.2106	29.3964	61.3657	47.5235	21.1154	44.785	52.2029	37.5026	37.2532	59.0261	38.8847	40.071	47.2891	-0.439757	0.192248	-2.28745	0.0221695	0.0817091	Tmed1
ENSRNOG00000045838.2	98.1212	89.9393	116.23	107.852	104.653	117.672	103.439	60.7131	52.2221	154.014	76.7875	89.4208	97.5887	93.4246	111.626	41.155	65.3896	95.047	112.616	53.3608	91.355	37.5026	49.3606	65.7996	44.4397	71.7563	84.6725	-0.439729	0.187101	-2.35022	0.0187623	0.0713676	Hps1
ENSRNOG00000019551.5	1058.19	848.137	843.163	990.735	753.958	758.627	1085.52	694.241	700.29	959.09	845.556	878.612	868.009	679.638	582.125	618.5	593.537	527.242	825.848	571.723	725.821	611.884	705.949	671.543	562.902	639.726	753.868	-0.43938	0.0849531	-5.17203	2.32e-07	3.34e-06	Psmb6
ENSRNOG00000031434.2	22.8385	10.638	4.92502	21.7377	11.4583	9.80599	27.346	16.7181	7.7049	7.00066	8.92878	4.15911	12.7718	4.10658	16.6917	1.17586	9.05395	4.48335	9.38464	7.62297	18.0702	16.7775	8.38198	10.6441	5.55496	9.32898	11.0504	-0.439213	0.369165	-1.18975	0.234145	0.444142	NA
ENSRNOG00000056359.1	21.9927	29.9798	30.5351	50.1638	29.0278	22.2863	65.3926	26.397	35.1001	27.1276	36.608	30.1535	33.7304	27.7194	28.1673	22.3413	25.1499	25.1068	32.8462	15.2459	20.078	6.90837	28.8713	29.0292	38.8847	25.029	29.3797	-0.438523	0.223962	-1.95802	0.0502273	0.151978	NA
ENSRNOG00000003108.6	351.037	432.289	398.926	292.622	380.416	360.147	392.355	439.07	359.562	395.537	365.187	366.002	377.763	276.167	270.198	279.854	317.894	307.558	280.366	285.861	287.116	216.133	215.138	346.416	259.231	278.494	328.128	-0.438105	0.0825974	-5.3041	1.13e-07	1.7e-06	Acbd4
ENSRNOG00000057971.1	15.2257	7.73671	3.94001	6.68851	6.875	10.6974	13.0785	14.0784	12.8415	13.1262	8.92878	9.35799	10.2146	9.23979	4.17294	3.52757	11.0659	11.6567	3.51924	7.62297	4.0156	4.93455	4.65666	22.2558	1.85165	7.37662	8.79559	-0.437819	0.365149	-1.19901	0.230522	0.440088	LOC120094045
ENSRNOG00000046862.2	19.4551	17.4076	27.5801	18.3934	20.625	11.5889	9.51165	12.3186	14.5537	12.2512	25.8935	6.23866	16.3181	13.3464	7.30264	7.05514	8.04795	6.27669	11.7308	12.3873	19.0741	9.8691	14.9013	16.4499	20.3682	12.2341	14.2761	-0.437493	0.282414	-1.54912	0.121353	0.285108	Armcx1
ENSRNOG00000008024.7	161.562	166.339	163.511	165.541	119.93	97.1685	181.91	109.988	147.249	181.142	210.719	142.449	153.959	94.4512	102.237	91.7168	124.743	118.36	132.558	121.015	116.453	99.6779	142.494	130.632	83.3244	113.138	133.549	-0.437355	0.122448	-3.57176	0.00035459	0.00260527	Pxk
ENSRNOG00000020845.6	153.949	137.327	129.035	140.459	191.736	134.61	214.012	121.426	153.242	176.767	191.969	175.722	160.021	107.798	80.329	109.355	133.797	108.497	102.058	131.496	135.527	104.612	65.1932	191.593	149.984	118.353	139.187	-0.437289	0.136772	-3.19721	0.00138763	0.00846565	Tyrobp
ENSRNOG00000054045.1	26.222	41.5848	35.4601	45.1474	23.6805	32.0923	27.346	32.5563	18.8342	24.5023	49.1083	17.6762	31.1842	26.6927	28.1673	18.8137	24.1439	24.2101	46.9232	20.0103	26.1014	12.8298	21.4206	13.547	12.9616	22.9851	27.0847	-0.436775	0.22701	-1.92403	0.0543506	0.160877	NA
ENSRNOG00000059688.1	21.1468	6.76962	33.4901	25.918	31.3194	50.8129	19.0233	6.1593	18.8342	35.8784	10.7145	16.6364	23.0586	26.6927	11.4756	24.693	3.01798	6.27669	8.21156	19.0574	18.0702	4.93455	31.6653	33.8675	16.6649	17.0523	20.0554	-0.436521	0.352025	-1.24003	0.214964	0.419711	LOC120095411
ENSRNOG00000010919.8	5.9211	17.4076	1.97001	10.0328	8.40277	6.24018	22.5902	13.1985	7.7049	10.501	4.46439	4.15911	9.38271	1.02664	5.21617	15.2861	11.0659	16.1401	8.21156	0.952872	4.0156	0	15.8326	0.967642	3.70331	6.86821	8.12546	-0.436288	0.483198	-0.902918	0.366569	0.58518	Mbd4
ENSRNOG00000021103.9	51.5982	55.1241	29.5501	56.0163	68.75	28.5265	43.9914	35.196	69.3441	66.5063	62.5015	43.6706	50.8979	32.8526	10.4323	30.5723	52.3117	38.5568	34.0193	41.9263	52.2029	49.3455	33.5279	40.6409	35.1814	37.6308	44.2644	-0.435491	0.199134	-2.18692	0.0287485	0.0997513	Nrxn2
ENSRNOG00000028382.3	49.9064	71.5646	61.0702	92.8031	70.2777	28.5265	85.6048	70.392	64.2075	75.2571	45.5368	85.2617	66.7007	64.6786	44.8591	54.0894	32.1918	43.0402	65.6925	56.2194	46.1795	32.568	59.6052	55.1556	35.1814	49.1217	57.9112	-0.435379	0.172799	-2.51957	0.01175	0.0494606	NA
ENSRNOG00000017097.5	387.409	432.289	418.626	433.917	489.652	446.618	397.111	446.989	470.855	416.539	443.76	603.071	448.903	326.473	299.408	393.912	340.026	364.945	502.078	301.107	297.155	295.086	401.404	255.457	199.978	331.419	390.161	-0.435306	0.104105	-4.18142	2.9e-05	0.00027918	Lhpp
ENSRNOG00000012358.8	5.07523	3.86836	5.91002	1.67213	2.29167	8.91454	3.56687	2.6397	2.5683	2.62525	11.6074	6.23866	4.74818	0	7.30264	2.35171	2.01199	5.38002	1.17308	2.85861	6.02341	0.98691	1.86266	6.77349	5.55496	3.52329	4.13573	-0.434842	0.507564	-0.856723	0.391598	NA	Pcyt1b
ENSRNOG00000057877.1	303.668	305.6	251.176	397.13	342.986	282.591	254.437	271.889	328.742	300.153	276.792	324.41	303.298	176.583	223.252	199.896	229.367	248.378	302.655	195.339	208.811	226.989	207.687	255.457	222.198	224.718	264.008	-0.434601	0.0909234	-4.77985	1.75e-06	2.15e-05	NA
ENSRNOG00000013589.8	2154.44	2526.04	2592.53	1650.39	1855.48	2030.73	1651.46	2249.03	2463	2712.76	2491.13	2560.97	2244.83	1686.78	2284.68	1701.46	1570.36	1969.09	1293.91	1543.65	1636.36	1744.86	1323.42	1620.8	1553.54	1660.74	1952.79	-0.434566	0.0923469	-4.7058	2.53e-06	3.01e-05	Cxcl12
ENSRNOG00000002045.7	335.811	337.514	280.726	428.901	370.486	366.388	266.326	400.355	297.067	288.777	349.115	308.814	335.857	214.569	199.258	171.675	296.768	225.064	206.462	241.077	263.022	392.79	224.451	238.04	314.781	248.996	292.426	-0.434539	0.111337	-3.90291	9.5e-05	0.000806585	Anxa3
ENSRNOG00000022298.4	378.951	307.534	325.051	445.622	278.055	304.877	406.623	370.438	303.916	291.402	383.938	326.49	343.575	302.86	174.22	165.796	316.888	296.798	341.366	219.16	162.632	217.12	323.172	255.457	275.896	254.281	298.928	-0.434165	0.119827	-3.62325	0.000290926	0.00218894	Cxcl11
ENSRNOG00000046899.2	40.6019	51.2557	38.4151	34.2786	40.4861	46.3556	33.2908	38.7156	66.7758	36.7535	40.1795	49.9093	43.0848	19.5062	31.297	25.8688	28.1678	41.2468	25.8078	29.539	25.0975	34.5418	28.8713	41.6086	55.5496	32.2585	37.6717	-0.433971	0.175383	-2.47442	0.0133453	0.0547661	NA
ENSRNOG00000048771.2	7.61285	12.5722	15.7601	5.85245	6.11111	11.5889	11.8896	12.3186	5.1366	12.2512	5.35727	11.4375	9.82402	0	14.6053	1.17586	12.0719	12.5534	12.9039	3.81149	6.02341	2.96073	7.45065	2.90292	11.1099	7.29745	8.56074	-0.433682	0.395417	-1.09677	0.272742	0.488012	RGD1562667
ENSRNOG00000049819.1	400.943	417.782	361.496	387.097	401.805	380.651	348.364	509.462	487.121	431.416	366.973	369.121	405.186	272.061	384.953	373.922	242.445	281.554	242.828	380.196	263.022	439.175	172.296	236.105	314.781	300.278	352.732	-0.433679	0.114826	-3.77685	0.000158822	0.00127511	Dnajc19
ENSRNOG00000018166.7	8.45872	12.5722	23.6401	33.4425	13.75	15.1547	28.5349	19.3578	34.244	7.87574	25.0006	14.5569	19.7157	13.3464	23.9944	12.9344	12.0719	9.86337	0	27.6333	12.0468	17.7644	12.1073	19.3528	12.9616	14.5064	17.111	-0.433565	0.314913	-1.37677	0.168582	0.359727	Prkab2
ENSRNOG00000017980.7	37.2184	50.2886	34.4751	63.5408	40.4861	86.471	78.4711	50.1543	47.9416	69.1315	72.3231	61.3468	57.654	57.4921	30.2538	48.2101	37.2218	54.6969	51.6155	17.1517	26.1014	79.9397	24.2146	57.0909	25.9231	42.4926	50.0733	-0.433338	0.213513	-2.02957	0.0424007	0.134402	Itgal
ENSRNOG00000023533.6	206.393	185.681	136.915	346.966	314.722	210.383	183.099	260.45	197.759	245.023	223.22	172.603	223.601	101.638	165.874	146.982	174.037	185.611	133.731	152.459	195.761	162.84	219.794	139.34	214.792	166.072	194.836	-0.433329	0.134419	-3.22373	0.00126534	0.00780849	Dipk1a
ENSRNOG00000016547.5	5.07523	3.86836	9.85003	9.1967	11.4583	3.56582	7.13373	6.1593	20.5464	5.25049	7.14303	5.19889	7.87053	7.18651	1.04323	3.52757	5.02997	9.86337	1.17308	1.90574	4.0156	6.90837	10.2446	11.6117	7.40661	5.82637	6.84845	-0.43308	0.41518	-1.04311	0.296895	0.515082	Rgs19
ENSRNOG00000046460.2	31.2973	45.4532	38.4151	7.52457	33.6111	57.9445	49.9361	50.1543	15.4098	36.7535	30.3579	49.9093	37.2306	62.6253	23.9944	39.9791	16.0959	28.6934	32.8462	34.3034	11.0429	16.7775	23.2833	1.93528	40.7364	27.6928	32.4617	-0.432296	0.306764	-1.40921	0.158772	0.345474	Tatdn3
ENSRNOG00000003786.6	169.174	175.043	141.84	234.934	216.18	174.725	148.619	202.377	184.918	143.514	193.755	142.449	177.294	145.783	152.312	172.851	140.839	128.224	119.654	167.705	100.39	118.429	111.76	93.8612	129.616	131.785	154.54	-0.431629	0.114752	-3.76139	0.000168969	0.00134221	Tspan6
ENSRNOG00000009449.5	45.6771	56.0912	16.7451	33.4425	16.8055	32.9838	28.5349	51.0342	19.6903	28.8777	25.0006	31.1933	32.173	53.3855	21.9079	25.8688	4.02398	16.1401	12.9039	27.6333	16.0624	24.6727	14.9013	31.9322	38.8847	24.0264	28.0997	-0.431221	0.275524	-1.56509	0.117561	0.279112	Trim35
ENSRNOG00000010100.6	65.978	47.3874	54.1752	79.426	94.7222	61.5103	48.7472	61.593	81.3295	87.5082	57.1442	70.7048	67.5188	42.0924	32.3403	71.7272	50.2997	50.2135	29.327	31.4448	40.156	70.0706	61.4679	71.6055	51.8463	50.2159	58.8674	-0.430975	0.170511	-2.52755	0.0114863	0.0486233	Tyw5
ENSRNOG00000012959.7	586.189	381.033	456.057	599.458	395.694	458.207	451.803	510.342	398.087	406.913	445.546	370.161	454.958	273.087	255.592	393.912	374.23	303.074	417.616	354.468	317.233	334.562	331.554	328.031	374.034	338.116	396.537	-0.430828	0.0933291	-4.61623	3.91e-06	4.48e-05	Nab1
ENSRNOG00000012345.4	104.042	107.347	101.455	141.295	122.222	112.323	52.3141	178.62	173.788	98.8843	116.074	124.773	119.428	72.8917	105.367	90.5409	66.3956	91.4603	85.6348	119.109	86.3355	94.7433	61.4679	42.5762	155.539	89.3384	104.383	-0.43077	0.170052	-2.53317	0.0113037	0.0480673	NA
ENSRNOG00000002026.5	60.9028	52.2228	7.88003	35.9507	38.9583	32.0923	26.157	36.9558	17.122	49.0046	47.3225	36.3922	36.7468	39.0125	27.1241	25.8688	38.2278	19.7267	18.7693	31.4448	26.1014	27.6335	20.4893	11.6117	44.4397	27.5375	32.1421	-0.430623	0.244722	-1.75964	0.0784687	0.208854	Dnajc28
ENSRNOG00000000195.7	54.1358	78.3342	77.8153	66.049	63.4027	82.9052	76.0932	92.3895	96.7393	78.7574	83.0377	57.1877	75.5706	53.3855	60.5076	67.0238	47.2817	30.4868	63.3463	35.2562	57.2224	77.9659	84.7511	39.6733	57.4012	56.1918	65.8812	-0.430589	0.157048	-2.74177	0.00611087	0.0290718	Vwa5a
ENSRNOG00000000913.8	207.239	266.917	280.726	231.59	320.833	377.085	337.663	302.686	384.389	319.405	263.399	290.098	298.502	156.05	273.327	251.633	235.403	268.104	194.731	191.527	237.925	206.264	173.228	253.522	214.792	221.376	259.939	-0.430587	0.107579	-4.00253	6.27e-05	0.000553265	Gusb
ENSRNOG00000062009.1	13.534	10.638	21.6701	19.2295	17.5694	16.0462	40.4245	15.8382	13.6976	26.2525	13.3932	12.4773	18.3975	16.4263	4.17294	10.5827	21.1259	0.89667	37.5386	15.2459	7.02731	0.98691	16.764	10.6441	24.0715	13.7902	16.0939	-0.430489	0.365623	-1.17741	0.239031	0.449772	NA
ENSRNOG00000032391.5	15.2257	7.73671	0	15.8852	15.2778	9.80599	9.51165	6.1593	0	10.501	12.5003	15.5967	9.85002	15.3997	3.1297	7.05514	5.02997	8.9667	0	10.4816	9.03511	0.98691	7.45065	12.5793	7.40661	7.29345	8.57174	-0.430488	0.46482	-0.926139	0.354374	0.572697	Esyt2
ENSRNOG00000025143.3	71.0532	59.9595	60.0852	40.1311	38.1944	36.5496	83.2269	59.8332	87.3222	59.5056	66.073	36.3922	58.1938	30.7993	53.2049	52.9135	34.2038	64.5602	45.7501	40.0206	42.1638	45.3978	23.2833	50.3174	33.3297	42.9954	50.5946	-0.430483	0.182948	-2.35304	0.0186208	0.0709533	Icam2
ENSRNOG00000012820.8	286.751	224.365	247.236	284.262	314.722	186.314	303.184	212.936	267.103	300.153	226.791	185.08	253.241	249.474	169.004	206.951	242.445	154.227	185.347	122.92	227.886	149.023	213.275	187.722	144.429	187.725	220.483	-0.430406	0.118658	-3.62729	0.000286413	0.00215788	Add3
ENSRNOG00000004361.7	1.69174	5.80253	11.82	0.836064	6.875	0	3.56687	3.5196	8.561	2.62525	9.82166	5.19889	5.02655	6.15986	5.21617	5.87928	3.01798	1.79334	1.17308	7.62297	0	2.96073	0.931331	4.83821	5.55496	3.76233	4.39444	-0.43025	0.536907	-0.80135	0.422929	NA	Parp10
ENSRNOG00000043480.3	0	6.76962	0.985003	4.18032	4.58333	5.34872	4.75582	7.9191	5.1366	3.50033	11.6074	3.11933	4.82547	4.10658	2.08647	11.7586	1.00599	2.69001	4.69232	2.85861	3.0117	1.97382	0	2.90292	7.40661	3.7078	4.26663	-0.430177	0.527319	-0.815782	0.414625	NA	Timm8a1-ps1
ENSRNOG00000005426.4	49.0606	27.0785	71.9052	61.0326	38.1944	66.859	26.157	77.4312	33.3879	69.1315	59.8228	22.8751	50.2447	21.5595	22.9512	15.2861	57.3417	45.7302	19.9424	48.5965	57.2224	42.4371	39.1159	44.5115	31.4781	37.181	43.7129	-0.430042	0.23424	-1.83591	0.0663716	0.184914	Snupn
ENSRNOG00000024016.7	8960.32	7978.48	7500.8	8411.64	8039.16	7218.99	7755.56	8309.78	8251.09	7541.46	8267.16	8769.48	8083.66	6639.31	6861.35	5038.54	8017.78	5607.77	3477.01	6269.9	5746.33	5163.51	7683.48	5387.83	6125.27	6001.51	7042.58	-0.429621	0.0886974	-4.84367	1.27e-06	1.62e-05	Cyp2c6v1
ENSRNOG00000014718.2	189.475	185.681	231.476	219.049	174.167	145.307	180.721	229.654	226.01	222.271	258.935	278.66	211.784	189.929	142.923	162.268	147.881	125.534	193.558	146.742	118.46	197.382	152.738	144.179	168.5	157.508	184.646	-0.42941	0.109093	-3.93618	8.28e-05	0.000708658	Acsl3
ENSRNOG00000007650.5	2952.94	3199.13	2875.22	2763.19	3364.16	3508.76	2783.35	2852.64	2991.21	3037.41	2952.75	2791.8	3006.05	2236.03	1706.73	1867.26	2130.7	2361.83	2102.16	2454.6	2287.89	2073.5	2206.32	2658.11	2712.67	2233.15	2619.6	-0.429374	0.0678135	-6.33168	2.43e-10	5.26e-09	Cd63
ENSRNOG00000011981.6	16.0716	24.1772	29.5501	49.3278	16.0417	32.0923	17.8343	15.8382	34.244	37.6285	30.3579	13.5171	26.3901	26.6927	31.297	4.70342	20.1199	28.6934	24.6347	25.7275	19.0741	6.90837	15.8326	6.77349	25.9231	19.6984	23.0442	-0.429116	0.282922	-1.51673	0.129336	0.298015	Slc39a13
ENSRNOG00000010950.8	51.5982	27.0785	42.3551	37.6229	38.1944	19.612	35.6687	22.8774	43.6611	28.8777	62.5015	55.1082	38.763	32.8526	23.9944	18.8137	25.1499	25.1068	43.404	20.9632	30.117	31.5811	29.8026	16.4499	51.8463	29.1734	33.9682	-0.428634	0.212398	-2.01807	0.0435841	0.137258	Cep41
ENSRNOG00000004740.7	115.039	167.306	115.245	102	124.514	112.323	60.6367	129.345	145.537	113.761	101.788	103.978	115.956	55.4388	82.4155	95.2443	61.3657	117.464	26.9808	85.7584	105.41	130.272	65.1932	102.57	107.396	86.2923	101.124	-0.428624	0.172449	-2.48551	0.0129365	0.0533771	Mmadhc
ENSRNOG00000045623.1	15.2257	9.67089	9.85003	12.541	20.625	36.5496	19.0233	20.2377	26.5391	22.7521	14.2861	13.5171	18.4015	10.2664	22.9512	3.52757	12.0719	12.5534	5.8654	9.52872	23.0897	27.6335	7.45065	20.3205	7.40661	13.5555	15.9785	-0.428606	0.307476	-1.39395	0.163333	0.351457	Capn10
ENSRNOG00000016581.6	27.0679	49.3215	23.6401	25.918	29.7916	32.0923	30.9128	20.2377	23.9708	46.3794	21.4291	21.8353	29.3831	22.5862	17.735	19.9896	32.1918	16.1401	9.38464	32.3976	23.0897	12.8298	28.8713	28.0616	16.6649	21.6618	25.5224	-0.428453	0.223958	-1.9131	0.0557357	0.163874	Serpinb1a
ENSRNOG00000014029.8	19.4551	28.0456	7.88003	35.9507	37.4305	31.2009	9.51165	21.1176	58.2148	14.0013	33.0365	23.9149	26.6466	17.4529	16.6917	27.0447	21.1259	29.5901	9.38464	4.76436	12.0468	28.6204	31.6653	16.4499	24.0715	19.909	23.2778	-0.428443	0.295382	-1.45047	0.146927	0.326325	Klhl13
ENSRNOG00000014844.8	225.002	206.957	278.756	142.967	220	182.748	208.067	193.578	142.113	126.012	193.755	312.973	202.744	165.29	129.361	144.63	115.689	63.6636	204.116	124.826	168.655	130.272	250.528	189.658	118.506	150.433	176.588	-0.428292	0.160886	-2.66208	0.00776601	0.0351626	Kif21a
[truncated: 10,094 more rows]

## Sheet: Supplementary Table 2
	W1_1	W2_1	W3_1	W4_1	Female_mean	M1_1	M2_1	M3_1	M4_1	Male_mean	baseMean	log2FoldChange	lfcSE	stat	pvalue	padj	Symbol
[truncated: 12,497 more rows]

## Sheet: Supplementary Table 3
	W1_2	W2_2	W3_2	W4_2	Female_mean	M1_2	M2_2	M3_2	M4_2	Male_mean	baseMean	log2FoldChange	lfcSE	stat	pvalue	padj	Symbol
[truncated: 12,299 more rows]

## Sheet: Supplementary Table 4
	W1_3	W2_3	W3_3	W4_3	Female_mean	M1_3	M2_3	M3_3	M4_3	Male_mean	baseMean	log2FoldChange	lfcSE	stat	pvalue	padj	Symbol
[truncated: 12,070 more rows]

[truncated: 8 more sheets: Supplementary Table 5, Supplementary Table 6, Supplementary Table 7, Supplementary Table 8, Supplementary Table 9, Supplementary Table 10, Supplementary Table 11, Supplementary Table 12]
